# Supplementary material for: Reproducible protocol for the extraction and semi-automated quantification of macroscopic charcoal from soil
Source: PLoS One. 2024 Jul 12;19(7):e0304198. doi: 10.1371/journal.pone.0304198 (PMC11244820; doi:10.1371/journal.pone.0304198)
Supplement: S2 Dataset — (ZIP) [file pone.0304198.s005.zip]

Archive with 438 entries (437 files):
- S2_Dataset_Raw_results_ImageJ/
- S2_Dataset_Raw_results_ImageJ/J2_0E_1020_1.jpg
- S2_Dataset_Raw_results_ImageJ/J2_0E_1020_2.jpg
- S2_Dataset_Raw_results_ImageJ/J2_0E_1020_3.jpg
- S2_Dataset_Raw_results_ImageJ/J2_0E_1020_4.jpg
- S2_Dataset_Raw_results_ImageJ/J2_0E_1020_5.jpg
- S2_Dataset_Raw_results_ImageJ/J2_0E_1020_6.jpg
- S2_Dataset_Raw_results_ImageJ/J2_0E_110120_1.jpg
- S2_Dataset_Raw_results_ImageJ/J2_0E_130140_1.jpg
- S2_Dataset_Raw_results_ImageJ/J2_0E_130140_2.jpg
- S2_Dataset_Raw_results_ImageJ/J2_0E_150160_1.jpg
- S2_Dataset_Raw_results_ImageJ/J2_0E_150160_2.jpg
- S2_Dataset_Raw_results_ImageJ/J2_0E_180190_1.jpg
- S2_Dataset_Raw_results_ImageJ/J2_0E_180190_2.jpg
- S2_Dataset_Raw_results_ImageJ/J2_0E_180190_3.jpg
- S2_Dataset_Raw_results_ImageJ/J2_0E_180190_4.jpg
- S2_Dataset_Raw_results_ImageJ/J2_0E_180190_5.jpg
- S2_Dataset_Raw_results_ImageJ/J2_0E_5060_1.jpg
- S2_Dataset_Raw_results_ImageJ/J2_0E_5060_2.jpg
- S2_Dataset_Raw_results_ImageJ/J2_0E_5060_3.jpg
- S2_Dataset_Raw_results_ImageJ/J2_0E_5060_4.jpg
- S2_Dataset_Raw_results_ImageJ/J2_0E_5060_5.jpg
- S2_Dataset_Raw_results_ImageJ/J2_0E_5060_6.jpg
- S2_Dataset_Raw_results_ImageJ/J2_0E_5060_7.jpg
- S2_Dataset_Raw_results_ImageJ/J2_0E_5060_8.jpg
- S2_Dataset_Raw_results_ImageJ/J2_0E_5060_9.jpg
- S2_Dataset_Raw_results_ImageJ/J2_0E_6070_1.jpg
- S2_Dataset_Raw_results_ImageJ/J2_0E_6070_2.jpg
- S2_Dataset_Raw_results_ImageJ/J2_0E_6070_3.jpg
- S2_Dataset_Raw_results_ImageJ/J2_0E_6070_4.jpg
- S2_Dataset_Raw_results_ImageJ/J2_0E_6070_5.jpg
- S2_Dataset_Raw_results_ImageJ/J2_0E_6070_6.jpg
- S2_Dataset_Raw_results_ImageJ/J2_100F_1020_1.jpg
- S2_Dataset_Raw_results_ImageJ/J2_100F_1020_2.jpg
- S2_Dataset_Raw_results_ImageJ/J2_100F_1020_3.jpg
- S2_Dataset_Raw_results_ImageJ/J2_100F_1020_4.jpg
- S2_Dataset_Raw_results_ImageJ/J2_100F_1020_5.jpg
- S2_Dataset_Raw_results_ImageJ/J2_100F_1020_6.jpg
- S2_Dataset_Raw_results_ImageJ/J2_100F_1020_7.jpg
- S2_Dataset_Raw_results_ImageJ/J2_100F_1020_8.jpg
- S2_Dataset_Raw_results_ImageJ/J2_100F_1020_9.jpg
- S2_Dataset_Raw_results_ImageJ/J2_100F_130140_1.jpg
- S2_Dataset_Raw_results_ImageJ/J2_100F_130140_2.jpg
- S2_Dataset_Raw_results_ImageJ/J2_100F_140150_1.jpg
- S2_Dataset_Raw_results_ImageJ/J2_100F_140150_3.jpg
- S2_Dataset_Raw_results_ImageJ/J2_100F_190200_1.jpg
- S2_Dataset_Raw_results_ImageJ/J2_100F_5060_1.jpg
- S2_Dataset_Raw_results_ImageJ/J2_100F_5060_10.jpg
- S2_Dataset_Raw_results_ImageJ/J2_100F_5060_11.jpg
- S2_Dataset_Raw_results_ImageJ/J2_100F_5060_12.jpg
- S2_Dataset_Raw_results_ImageJ/J2_100F_5060_13.jpg
- S2_Dataset_Raw_results_ImageJ/J2_100F_5060_14.jpg
- S2_Dataset_Raw_results_ImageJ/J2_100F_5060_15.jpg
- S2_Dataset_Raw_results_ImageJ/J2_100F_5060_16.jpg
- S2_Dataset_Raw_results_ImageJ/J2_100F_5060_17.jpg
- S2_Dataset_Raw_results_ImageJ/J2_100F_5060_18.jpg
- S2_Dataset_Raw_results_ImageJ/J2_100F_5060_2.jpg
- S2_Dataset_Raw_results_ImageJ/J2_100F_5060_3.jpg
- S2_Dataset_Raw_results_ImageJ/J2_100F_5060_4.jpg
- S2_Dataset_Raw_results_ImageJ/J2_100F_5060_5.jpg
- S2_Dataset_Raw_results_ImageJ/J2_100F_5060_6.jpg
- S2_Dataset_Raw_results_ImageJ/J2_100F_5060_7.jpg
- S2_Dataset_Raw_results_ImageJ/J2_100F_5060_8.jpg
- S2_Dataset_Raw_results_ImageJ/J2_100F_5060_9.jpg
- S2_Dataset_Raw_results_ImageJ/J2_100F_8090_1.jpg
- S2_Dataset_Raw_results_ImageJ/J2_100F_8090_2.jpg
- S2_Dataset_Raw_results_ImageJ/J2_100F_8090_3.jpg
- S2_Dataset_Raw_results_ImageJ/J2_100F_8090_4.jpg
- S2_Dataset_Raw_results_ImageJ/J2_100F_8090_5.jpg
- S2_Dataset_Raw_results_ImageJ/J2_100F_8090_6.jpg
- S2_Dataset_Raw_results_ImageJ/J2_100F_8090_7.jpg
- S2_Dataset_Raw_results_ImageJ/J2_100F_8090_8.jpg
- S2_Dataset_Raw_results_ImageJ/J2_100F_8090_9.jpg
- S2_Dataset_Raw_results_ImageJ/J2_100S_170180_1.jpg
- S2_Dataset_Raw_results_ImageJ/J2_100S_170180_2.jpg
- S2_Dataset_Raw_results_ImageJ/J2_100S_5060_1.jpg
- S2_Dataset_Raw_results_ImageJ/J2_100S_5060_2.jpg
- S2_Dataset_Raw_results_ImageJ/J2_100S_5060_3.jpg
- S2_Dataset_Raw_results_ImageJ/J2_100S_5060_4.jpg
- S2_Dataset_Raw_results_ImageJ/J2_100S_5060_5.jpg
- S2_Dataset_Raw_results_ImageJ/J2_100S_6070_1.jpg
- S2_Dataset_Raw_results_ImageJ/J2_100S_6070_2.jpg
- S2_Dataset_Raw_results_ImageJ/J2_100S_6070_3.jpg
- S2_Dataset_Raw_results_ImageJ/J2_100S_6070_4.jpg
- S2_Dataset_Raw_results_ImageJ/J2_100S_8090_1.jpg
- S2_Dataset_Raw_results_ImageJ/J2_100S_8090_2.jpg
- S2_Dataset_Raw_results_ImageJ/J2_100S_8090_3.jpg
- S2_Dataset_Raw_results_ImageJ/J2_100S_8090_4.jpg
- S2_Dataset_Raw_results_ImageJ/J2_100S_8090_5.jpg
- S2_Dataset_Raw_results_ImageJ/J2_200S_140150_1.jpg
- S2_Dataset_Raw_results_ImageJ/J2_200S_140150_2.jpg
- S2_Dataset_Raw_results_ImageJ/J2_200S_150160_1.jpg
- S2_Dataset_Raw_results_ImageJ/J2_200S_150160_2.jpg
- S2_Dataset_Raw_results_ImageJ/J2_200S_150160_3.jpg
- S2_Dataset_Raw_results_ImageJ/J2_200S_3040_1.jpg
- S2_Dataset_Raw_results_ImageJ/J2_200S_3040_10.jpg
- S2_Dataset_Raw_results_ImageJ/J2_200S_3040_2.jpg
- S2_Dataset_Raw_results_ImageJ/J2_200S_3040_3.jpg
- S2_Dataset_Raw_results_ImageJ/J2_200S_3040_4.jpg
- S2_Dataset_Raw_results_ImageJ/J2_200S_3040_5.jpg
- S2_Dataset_Raw_results_ImageJ/J2_200S_3040_6.jpg
- S2_Dataset_Raw_results_ImageJ/J2_200S_3040_8.jpg
- S2_Dataset_Raw_results_ImageJ/J2_200S_3040_9.jpg
- S2_Dataset_Raw_results_ImageJ/J2_200S_7080_1.jpg
- S2_Dataset_Raw_results_ImageJ/J2_200S_7080_2.jpg
- S2_Dataset_Raw_results_ImageJ/J2_200S_8090_1.jpg
- S2_Dataset_Raw_results_ImageJ/J2_200S_8090_2.jpg
- S2_Dataset_Raw_results_ImageJ/J2_200S_8090_3.jpg
- S2_Dataset_Raw_results_ImageJ/J2_200S_8090_5.jpg
- S2_Dataset_Raw_results_ImageJ/J2_200S_8090_6.jpg
- S2_Dataset_Raw_results_ImageJ/J2_200S_90100_1.jpg
- S2_Dataset_Raw_results_ImageJ/J2_200S_90100_2.jpg
- S2_Dataset_Raw_results_ImageJ/J2_200S_90100_3.jpg
- S2_Dataset_Raw_results_ImageJ/J2_300S_130140_1.jpg
- S2_Dataset_Raw_results_ImageJ/J2_300S_130140_2.jpg
- S2_Dataset_Raw_results_ImageJ/J2_300S_160170_1.jpg
- S2_Dataset_Raw_results_ImageJ/J2_300S_4050_1.jpg
- S2_Dataset_Raw_results_ImageJ/J2_300S_4050_10.jpg
- S2_Dataset_Raw_results_ImageJ/J2_300S_4050_11.jpg
- S2_Dataset_Raw_results_ImageJ/J2_300S_4050_2.jpg
- S2_Dataset_Raw_results_ImageJ/J2_300S_4050_4.jpg
- S2_Dataset_Raw_results_ImageJ/J2_300S_4050_5.jpg
- S2_Dataset_Raw_results_ImageJ/J2_300S_4050_6.jpg
- S2_Dataset_Raw_results_ImageJ/J2_300S_4050_7.jpg
- S2_Dataset_Raw_results_ImageJ/J2_300S_4050_8.jpg
- S2_Dataset_Raw_results_ImageJ/J2_300S_6070_1.jpg
- S2_Dataset_Raw_results_ImageJ/J2_300S_6070_2.jpg
- S2_Dataset_Raw_results_ImageJ/J2_300S_6070_3.jpg
- S2_Dataset_Raw_results_ImageJ/J2_300S_6070_4.jpg
- S2_Dataset_Raw_results_ImageJ/J2_300S_6070_5.jpg
- S2_Dataset_Raw_results_ImageJ/J2_300S_6070_6.jpg
- S2_Dataset_Raw_results_ImageJ/J2_300S_7080_1.jpg
- S2_Dataset_Raw_results_ImageJ/J2_300S_7080_2.jpg
- S2_Dataset_Raw_results_ImageJ/J2_300S_7080_3.jpg
- S2_Dataset_Raw_results_ImageJ/J2_300S_7080_4.jpg
- S2_Dataset_Raw_results_ImageJ/J2_400S_100110_1.jpg
- S2_Dataset_Raw_results_ImageJ/J2_400S_100110_2.jpg
- S2_Dataset_Raw_results_ImageJ/J2_400S_100110_3.jpg
- S2_Dataset_Raw_results_ImageJ/J2_400S_100110_4.jpg
- S2_Dataset_Raw_results_ImageJ/J2_400S_100110_5.jpg
- S2_Dataset_Raw_results_ImageJ/J2_400S_100110_6.jpg
- S2_Dataset_Raw_results_ImageJ/J2_400S_140150_1.jpg
- S2_Dataset_Raw_results_ImageJ/J2_400S_140150_3.jpg
- S2_Dataset_Raw_results_ImageJ/J2_400S_140150_4.jpg
- S2_Dataset_Raw_results_ImageJ/J2_400S_190200_1.jpg
- S2_Dataset_Raw_results_ImageJ/J2_400S_190200_2.jpg
- S2_Dataset_Raw_results_ImageJ/J2_400S_6070_1.jpg
- S2_Dataset_Raw_results_ImageJ/J2_400S_6070_2.jpg
- S2_Dataset_Raw_results_ImageJ/J2_400S_90100_1.jpg
- S2_Dataset_Raw_results_ImageJ/J2_400S_90100_2.jpg
- S2_Dataset_Raw_results_ImageJ/J2_400S_90100_3.jpg
- S2_Dataset_Raw_results_ImageJ/J7_0E_110120_1.jpg
- S2_Dataset_Raw_results_ImageJ/J7_0E_110120_2.jpg
- S2_Dataset_Raw_results_ImageJ/J7_0E_110120_3.jpg
- S2_Dataset_Raw_results_ImageJ/J7_0E_120130_1.jpg
- S2_Dataset_Raw_results_ImageJ/J7_0E_120130_2.jpg
- S2_Dataset_Raw_results_ImageJ/J7_0E_4050_1.jpg
- S2_Dataset_Raw_results_ImageJ/J7_0E_4050_2.jpg
- S2_Dataset_Raw_results_ImageJ/J7_0E_4050_3.jpg
- S2_Dataset_Raw_results_ImageJ/J7_0E_4050_4.jpg
- S2_Dataset_Raw_results_ImageJ/J7_0E_4050_5.jpg
- S2_Dataset_Raw_results_ImageJ/J7_0E_4050_6.jpg
- S2_Dataset_Raw_results_ImageJ/J7_0E_90100_1.jpg
- S2_Dataset_Raw_results_ImageJ/J7_100F_010_1.jpg
- S2_Dataset_Raw_results_ImageJ/J7_100F_010_10.jpg
- S2_Dataset_Raw_results_ImageJ/J7_100F_010_11.jpg
- S2_Dataset_Raw_results_ImageJ/J7_100F_010_12.jpg
- S2_Dataset_Raw_results_ImageJ/J7_100F_010_2.jpg
- S2_Dataset_Raw_results_ImageJ/J7_100F_010_4.jpg
- S2_Dataset_Raw_results_ImageJ/J7_100F_010_5.jpg
- S2_Dataset_Raw_results_ImageJ/J7_100F_010_9.jpg
- S2_Dataset_Raw_results_ImageJ/J7_100F_100110_1.jpg
- S2_Dataset_Raw_results_ImageJ/J7_100F_110120_1.jpg
- S2_Dataset_Raw_results_ImageJ/J7_100S_010_1.jpg
- S2_Dataset_Raw_results_ImageJ/J7_100S_010_10.jpg
- S2_Dataset_Raw_results_ImageJ/J7_100S_010_11.jpg
- S2_Dataset_Raw_results_ImageJ/J7_100S_010_12.jpg
- S2_Dataset_Raw_results_ImageJ/J7_100S_010_13.jpg
- S2_Dataset_Raw_results_ImageJ/J7_100S_010_14.jpg
- S2_Dataset_Raw_results_ImageJ/J7_100S_010_15.jpg
- S2_Dataset_Raw_results_ImageJ/J7_100S_010_16.jpg
- S2_Dataset_Raw_results_ImageJ/J7_100S_010_17.jpg
- S2_Dataset_Raw_results_ImageJ/J7_100S_010_2.jpg
- S2_Dataset_Raw_results_ImageJ/J7_100S_010_3.jpg
- S2_Dataset_Raw_results_ImageJ/J7_100S_010_4.jpg
- S2_Dataset_Raw_results_ImageJ/J7_100S_010_5.jpg
- S2_Dataset_Raw_results_ImageJ/J7_100S_010_6.jpg
- S2_Dataset_Raw_results_ImageJ/J7_100S_010_7.jpg
- S2_Dataset_Raw_results_ImageJ/J7_100S_010_8.jpg
- S2_Dataset_Raw_results_ImageJ/J7_100S_010_9.jpg
- S2_Dataset_Raw_results_ImageJ/J7_100S_110120_1.jpg
- S2_Dataset_Raw_results_ImageJ/J7_100S_110120_2.jpg
- S2_Dataset_Raw_results_ImageJ/J7_100S_4050_1.jpg
- S2_Dataset_Raw_results_ImageJ/J7_100S_4050_2.jpg
- S2_Dataset_Raw_results_ImageJ/J7_100S_4050_3.jpg
- S2_Dataset_Raw_results_ImageJ/J7_100S_4050_4.jpg
- S2_Dataset_Raw_results_ImageJ/J7_100S_4050_5.jpg
- S2_Dataset_Raw_results_ImageJ/J7_100S_4050_6.jpg
- S2_Dataset_Raw_results_ImageJ/J7_100S_4050_7.jpg
- S2_Dataset_Raw_results_ImageJ/J7_100S_4050_8.jpg
- S2_Dataset_Raw_results_ImageJ/J7_200S_100110_1.jpg
- S2_Dataset_Raw_results_ImageJ/J7_200S_100110_2.jpg
- S2_Dataset_Raw_results_ImageJ/J7_200S_100110_3.jpg
- S2_Dataset_Raw_results_ImageJ/J7_200S_100110_4.jpg
- S2_Dataset_Raw_results_ImageJ/J7_200S_150160_1.jpg
- S2_Dataset_Raw_results_ImageJ/J7_200S_150160_6.jpg
- S2_Dataset_Raw_results_ImageJ/J7_200S_8090_1.jpg
- S2_Dataset_Raw_results_ImageJ/J7_200S_90100_1.jpg
- S2_Dataset_Raw_results_ImageJ/J7_300S_1020_1.jpg
- S2_Dataset_Raw_results_ImageJ/J7_300S_1020_10.jpg
- S2_Dataset_Raw_results_ImageJ/J7_300S_1020_11.jpg
- S2_Dataset_Raw_results_ImageJ/J7_300S_1020_12.jpg
- S2_Dataset_Raw_results_ImageJ/J7_300S_1020_13.jpg
- S2_Dataset_Raw_results_ImageJ/J7_300S_1020_2.jpg
- S2_Dataset_Raw_results_ImageJ/J7_300S_1020_3.jpg
- S2_Dataset_Raw_results_ImageJ/J7_300S_1020_4.jpg
- S2_Dataset_Raw_results_ImageJ/J7_300S_1020_5.jpg
- S2_Dataset_Raw_results_ImageJ/J7_300S_1020_6.jpg
- S2_Dataset_Raw_results_ImageJ/J7_300S_1020_7.jpg
- S2_Dataset_Raw_results_ImageJ/J7_300S_1020_8.jpg
- S2_Dataset_Raw_results_ImageJ/J7_300S_1020_9.jpg
- S2_Dataset_Raw_results_ImageJ/J7_300S_130140_1.jpg
- S2_Dataset_Raw_results_ImageJ/J7_300S_140150_1.jpg
- S2_Dataset_Raw_results_ImageJ/J7_300S_140150_2.jpg
- S2_Dataset_Raw_results_ImageJ/J7_300S_140150_3.jpg
- S2_Dataset_Raw_results_ImageJ/J7_300S_140150_4.jpg
- S2_Dataset_Raw_results_ImageJ/J7_300S_3040_1.jpg
- S2_Dataset_Raw_results_ImageJ/J7_300S_3040_10.jpg
- S2_Dataset_Raw_results_ImageJ/J7_300S_3040_11.jpg
- S2_Dataset_Raw_results_ImageJ/J7_300S_3040_12.jpg
- S2_Dataset_Raw_results_ImageJ/J7_300S_3040_3.jpg
- S2_Dataset_Raw_results_ImageJ/J7_300S_3040_4.jpg
- S2_Dataset_Raw_results_ImageJ/J7_300S_3040_5.jpg
- S2_Dataset_Raw_results_ImageJ/J7_300S_3040_6.jpg
- S2_Dataset_Raw_results_ImageJ/J7_300S_3040_7.jpg
- S2_Dataset_Raw_results_ImageJ/J7_300S_3040_8.jpg
- S2_Dataset_Raw_results_ImageJ/J7_300S_3040_9.jpg
- S2_Dataset_Raw_results_ImageJ/J7_300S_4050_1.jpg
- S2_Dataset_Raw_results_ImageJ/J7_300S_4050_2.jpg
- S2_Dataset_Raw_results_ImageJ/J7_300S_4050_3.jpg
- S2_Dataset_Raw_results_ImageJ/J7_300S_4050_4.jpg
- S2_Dataset_Raw_results_ImageJ/J7_300S_4050_5.jpg
- S2_Dataset_Raw_results_ImageJ/J7_300S_4050_6.jpg
- S2_Dataset_Raw_results_ImageJ/J7_300S_4050_7.jpg
- S2_Dataset_Raw_results_ImageJ/J7_300S_4050_8.jpg
- S2_Dataset_Raw_results_ImageJ/J7_300S_4050_9.jpg
- S2_Dataset_Raw_results_ImageJ/J7_300S_7080_1.jpg
- S2_Dataset_Raw_results_ImageJ/J7_400S_100110_1.jpg
- S2_Dataset_Raw_results_ImageJ/J7_400S_100110_2.jpg
- S2_Dataset_Raw_results_ImageJ/J7_400S_110120_1.jpg
- S2_Dataset_Raw_results_ImageJ/J7_400S_110120_2.jpg
- S2_Dataset_Raw_results_ImageJ/J7_400S_150160_1.jpg
- S2_Dataset_Raw_results_ImageJ/J7_400S_150160_2.jpg
- S2_Dataset_Raw_results_ImageJ/J7_400S_180190_1.jpg
- S2_Dataset_Raw_results_ImageJ/J7_400S_190200_1.jpg
- S2_Dataset_Raw_results_ImageJ/J7_400S_3040_1.jpg
- S2_Dataset_Raw_results_ImageJ/J7_400S_3040_10.jpg
- S2_Dataset_Raw_results_ImageJ/J7_400S_3040_2.jpg
- S2_Dataset_Raw_results_ImageJ/J7_400S_3040_3.jpg
- S2_Dataset_Raw_results_ImageJ/J7_400S_3040_4.jpg
- S2_Dataset_Raw_results_ImageJ/J7_400S_3040_5.jpg
- S2_Dataset_Raw_results_ImageJ/J7_400S_3040_6.jpg
- S2_Dataset_Raw_results_ImageJ/J7_400S_3040_7.jpg
- S2_Dataset_Raw_results_ImageJ/J7_400S_3040_8.jpg
- S2_Dataset_Raw_results_ImageJ/J7_400S_3040_9.jpg
- S2_Dataset_Raw_results_ImageJ/J7_400S_5060_1.jpg
- S2_Dataset_Raw_results_ImageJ/J7_400S_5060_2.jpg
- S2_Dataset_Raw_results_ImageJ/J7_400S_5060_3.jpg
- S2_Dataset_Raw_results_ImageJ/J7_400S_5060_4.jpg
- S2_Dataset_Raw_results_ImageJ/J7_400S_5060_5.jpg
- S2_Dataset_Raw_results_ImageJ/J7_400S_5060_6.jpg
- S2_Dataset_Raw_results_ImageJ/J7_400S_5060_7.jpg
- S2_Dataset_Raw_results_ImageJ/J7_400S_7080_1.jpg
- S2_Dataset_Raw_results_ImageJ/J7_400S_7080_10.jpg
- S2_Dataset_Raw_results_ImageJ/J7_400S_7080_2.jpg
- S2_Dataset_Raw_results_ImageJ/J7_400S_7080_3.jpg
- S2_Dataset_Raw_results_ImageJ/J7_400S_7080_4.jpg
- S2_Dataset_Raw_results_ImageJ/J7_400S_7080_5.jpg
- S2_Dataset_Raw_results_ImageJ/J7_400S_7080_6.jpg
- S2_Dataset_Raw_results_ImageJ/J7_400S_7080_7.jpg
- S2_Dataset_Raw_results_ImageJ/J7_400S_7080_8.jpg
- S2_Dataset_Raw_results_ImageJ/J7_400S_7080_9.jpg
- S2_Dataset_Raw_results_ImageJ/J7_400S_8090_1.jpg
- S2_Dataset_Raw_results_ImageJ/J7_400S_8090_2.jpg
- S2_Dataset_Raw_results_ImageJ/J7_400S_8090_3.jpg
- S2_Dataset_Raw_results_ImageJ/J7_400S_8090_4.jpg
- S2_Dataset_Raw_results_ImageJ/J7_400S_8090_5.jpg
- S2_Dataset_Raw_results_ImageJ/J7_400S_8090_7.jpg
- S2_Dataset_Raw_results_ImageJ/J7_400S_8090_8.jpg
- S2_Dataset_Raw_results_ImageJ/J8_0E_010_1.jpg
- S2_Dataset_Raw_results_ImageJ/J8_0E_010_2.jpg
- S2_Dataset_Raw_results_ImageJ/J8_0E_010_3.jpg
- S2_Dataset_Raw_results_ImageJ/J8_0E_010_4.jpg
- S2_Dataset_Raw_results_ImageJ/J8_0E_010_5.jpg
- S2_Dataset_Raw_results_ImageJ/J8_0E_010_6.jpg
- S2_Dataset_Raw_results_ImageJ/J8_0E_010_7.jpg
- S2_Dataset_Raw_results_ImageJ/J8_0E_190200_1.jpg
- S2_Dataset_Raw_results_ImageJ/J8_0E_190200_2.jpg
- S2_Dataset_Raw_results_ImageJ/J8_0E_3040_1.jpg
- S2_Dataset_Raw_results_ImageJ/J8_0E_3040_2.jpg
[truncated: 138 more entries]
