# Supplementary material for: Reproducible protocol for the extraction and semi-automated quantification of macroscopic charcoal from soil
Source: PLoS One. 2024 Jul 12;19(7):e0304198. doi: 10.1371/journal.pone.0304198 (PMC11244820; doi:10.1371/journal.pone.0304198)
Supplement: S1 File — (CSV) [file pone.0304198.s006.csv]

ID	Year	DOI	Reference	Sample_type	Extraction_procedure	Extraction_description	Sample	Chemicals	Extraction	Analysis_procedure	Analysis_description	Analysis
1	1986	10.1139/b86-262	Anderson RS; Davis RB; Miller NG; Stuckenrath R. History of late-and post-glacial vegetation and disturbance around Upper South Branch Pond; northern Maine. Canadian Journal of Botany. 1986;64: 1977-1986	Wet	Sieving	Summary	No	No	No	Not_reported	Summary	No
2	1991	10.1016/0277-3791(91)90030-X	MacDonald GM; Larsen CP; Szeicz JM; Moser KA. The reconstruction of boreal forest fire history from lake sediments: a comparison of charcoal; pollen; sedimentological; and geochemical indices. Quaternary Science Reviews. 1991;10: 53-71	Wet	Sieving	Summary	No	No	No	Manual	Summary	No
3	1997	10.2307/3237246	Carcaillet C; Barakat HN; Panaïotis C; Loisel R. Fire and late‐Holocene expansion of Quercus ilex and Pinus pinaster on Corsica. Journal of Vegetation Science. 1997;8: 85-94	Dry	Several	Generic_protocol_article	NA	NA	NA	Manual	Summary	Yes
4	1998	10.1046/j.1365-2745.1998.00267.x	Carcaillet C. A spatially precise study of Holocene fire history; climate and human impact within the Maurienne valley; North French Alps. Journal of Ecology. 1998;86: 384-396	Dry	Several	Summary	No	NA	No	Manual	Summary	Yes
5	2000	10.1023/A:1008110804909	Hallett D; Walker R. Paleoecology and its application to fire and vegetation management in Kootenay National Park; British Columbia. Journal of Paleolimnology. 2000;24: 401-414	Wet	Sieving	Summary	No	No	No	Manual	Summary	Yes
6	2000	10.1017/S0266467400001693	League BL; Horn SP. A 10 000 year record of Paramo fires in Costa Rica. Journal of Tropical Ecology. 2000;16: 747-752	Wet	Sieving	Summary	No	NA	No	Manual	Summary	No
7	2000	10.2307/3236577	Carcaillet C; Brun J. Changes in landscape structure in the northwestern Alps over the last 7000 years: lessons from soil charcoal. Journal of Vegetation Science. 2000;11: 705-714	Dry	Several	Summary	No	No	No	Manual	Summary	Yes
8	2000	10.1016/S0031-0182(00)00173-5	Blackford JJ. Charcoal fragments in surface samples following a fire and the implications for interpretation of subfossil charcoal data. Palaeogeography; Palaeoclimatology; Palaeoecology. 2000;164: 33-42	Dry	Sieving	Summary	No	No	No	Manual	Summary	Yes
9	2000	10.1191/095968300667442551	Ohlson M; Tryterud E. Interpretation of the charcoal record in forest soils: forest fires and their production and deposition of macroscopic charcoal. The Holocene. 2000;10: 519-525	Dry	Several	Summary	Yes	NA	Yes	Manual	Summary	No
10	2000	10.1191/09596830094971	Garnett M; Ineson P; Stevenson A. Effects of burning and grazing on carbon sequestration in a Pennine blanket bog; UK. The Holocene. 2000;10: 729-736	Wet	Sieving	Summary	No	Yes	Yes	Manual	Summary	Yes
11	2001	10.1080/15230430.2001.12003432	Carcaillet C; Talon B. Soil carbon sequestration by Holocene fires inferred from soil charcoal in the dry French Alps. Arctic; Antarctic; and Alpine Research. 2001; 282-288	Dry	Several	Summary	No	NA	No	Manual	Summary	Yes
12	2001	10.1111/j.1365-2745.2001.00614.x	Carcaillet C; Bergeron Y; Richard PJ; Fréchette B; Gauthier S; Prairie YT. Change of fire frequency in the eastern Canadian boreal forests during the Holocene: does vegetation composition or climate trigger the fire regime? Journal of Ecology. 2001;89: 930-946	Wet	Sieving	Summary	No	No	Yes	Manual	Summary	Yes
13	2001	10.1191/095968301674071040	Carcaillet C. Are Holocene wood-charcoal fragments stratified in alpine and subalpine soils? Evidence from the Alps based on AMS 14C dates. The Holocene. 2001;11: 231-242	Dry	Several	Summary	No	NA	No	Manual	Summary	Yes
14	2002	10.1080/15230430.2002.12003466	Benedict JB. Eolian deposition of forest-fire charcoal above tree limit; Colorado Front Range; USA: potential contamination of AMS radiocarbon samples. Arctic; Antarctic; and Alpine Research. 2002; 33-37	Dry	Several	Summary	No	NA	No	Manual	Summary	No
15	2002	10.1179/env.2002.7.1.1	Brown KJ; Hebda RJ. Columbia; Canada: A Change in Causal Mechanisms at about 2;000 ybp. Environmental Archaeology. 2002;7: 1-12	Wet	Sieving	Summary	No	NA	No	Manual	Summary	Yes
16	2002	10.1016/S1474-7065(02)00120-1	Hounslow MW; Chepstow-Lusty A. Magnetic properties of charcoal rich deposits associated with a Roman bath-house; Butrint (Southern Albania). Physics and Chemistry of the Earth; Parts A/B/C. 2002;27: 1333-1341	Dry	Sieving	Summary	Yes	NA	No	Manual	Summary	No
17	2003	10.1139/x02-196	Gavin DG; Brubaker LB; Lertzman KP. An 1800-year record of the spatial and temporal distribution of fire from the west coast of Vancouver Island; Canada. Canadian Journal of Forest Research. 2003;33: 573-586	Both	Sieving	Summary	No	No	Yes	Manual	Summary	Yes
18	2003	10.1890/0012-9658(2003)084[0186:HFHOAC]2.0.CO;2	Gavin DG; Brubaker LB; Lertzman KP. Holocene fire history of a coastal temperate rain forest based on soil charcoal radiocarbon dates. Ecology. 2003;84: 186-201	Dry	Several	Summary	No	No	No	NA	Summary	No
19	2003	10.1191/0959683603hl665rr	Thevenon F; Williamson D; Vincens A; Taieb M; Merdaci O; Decobert M; et al. A late-Holocene charcoal record from Lake Masoko; SW Tanzania: climatic and anthropologic implications. The Holocene. 2003;13: 785-792	Wet	Sieving	Summary	No	No	No	Manual	Summary	Yes
20	2004	10.1111/j.0022-0477.2004.00879.x	Lynch JA; Hollis JL; Hu FS. Climatic and landscape controls of the boreal forest fire regime: Holocene records from Alaska. Journal of Ecology. 2004; 477-489	Wet	Sieving	Summary	No	No	No	Software_assisted	Summary	Yes
21	2005	10.1080/03009480500231377	Carcaillet C; Muller SD. Holocene tree‐limit and distribution of Abies alba in the inner French Alps: anthropogenic or climatic changes? Boreas. 2005;34: 468-476	Dry	Not_reported	Not_reported	NA	NA	NA	Manual	Summary	Yes
22	2005	10.1144/0016-764904-104	Belcher C; Collinson M; Scott A. Constraints on the thermal energy released from the Chicxulub impactor: new evidence from multi-method charcoal analysis. Journal of the Geological Society. 2005;162: 591-602	Dry	Sieving	Summary	No	No	No	Manual	Summary	No
23	2005	10.1073/pnas.0503621102	Brown K; Clark J; Grimm E; Donovan J; Mueller P; Hansen B; et al. Fire cycles in North American interior grasslands and their relation to prairie drought. Proceedings of the National Academy of Sciences. 2005;102: 8865-8870	Wet	Sieving	Summary	No	NA	No	Software_assisted	Summary	Yes
24	2005	10.1016/j.yqres.2005.03.003	Talon B; Payette S; Filion L; Delwaide A. Reconstruction of the long-term fire history of an old-growth deciduous forest in Southern Québec; Canada; from charred wood in mineral soils. Quaternary Research. 2005;64: 36-43	Dry	Several	Summary	No	No	No	Manual	Summary	Yes
25	2006	10.1016/j.palaeo.2006.01.004	Huang CC; Pang J; Su H; Han J; Cao Y; Zhao W; et al. Charcoal records of fire history in the Holocene loess-soil sequences over the southern Loess Plateau of China. Palaeogeography; Palaeoclimatology; Palaeoecology. 2006;239: 28-44	Dry	Heavy_liquid	Summary	No	NA	No	Manual	Summary	No
26	2006	10.1016/j.yqres.2005.09.003	Enache MD; Cumming BF. Tracking recorded fires using charcoal morphology from the sedimentary sequence of Prosser Lake; British Columbia (Canada). Quaternary Research. 2006;65: 282-292	Wet	Sieving	Summary	No	No	No	Software_assisted	Summary	Yes
27	2006	10.1016/j.quascirev.2006.01.004	Carcaillet C; Richard PJ; Asnong H; Capece L; Bergeron Y. Fire and soil erosion history in East Canadian boreal and temperate forests. Quaternary Science Reviews. 2006;25: 1489-1500	Wet	Sieving	Summary	No	No	Yes	Manual	Summary	Yes
28	2007	10.1890/0012-9658(2007)88[465:LFFNLT]2.0.CO;2	Carcaillet C; Bergman I; Delorme S; Hornberg G; Zackrisson O. Long‐term fire frequency not linked to prehistoric occupations in northern Swedish boreal forest. Ecology. 2007;88: 465-477	Wet	Sieving	Summary	No	No	Yes	Manual	Summary	Yes
29	2007	10.1097/ss.0b013e31809eda23	Egli M; Alioth L; Mirabella A; Raimondi S; Nater M; Verel R. Effect of climate and vegetation on soil organic carbon; humus fractions; allophanes; imogolite; kaolinite; and oxyhydroxides in volcanic soils of Etna (Sicily). Soil Science. 2007;172: 673-691	Dry	Several	Summary	No	NA	No	Manual	Summary	Yes
30	2007	10.1177/0959683607085128	Itzstein-Davey F; Atahan P; Dodson J; Taylor D; Zheng H. A sediment-based record of Lateglacial and Holocene environmental changes from Guangfulin; Yangtze delta; eastern China. The Holocene. 2007;17: 1221-1231	Dry	Sieving	Summary	No	No	No	Manual	Summary	Yes
31	2008	10.1590/S0001-37652008000200013	Toledo MB de; Bush MB. A Holocene pollen record of savanna establishment in coastal Amapá. Anais da Academia Brasileira de Ciências. 2008;80: 341-351	Wet	Sieving	Summary	No	No	No	Software_assisted	Summary	Yes
32	2008	10.1016/j.apgeochem.2008.02.026	Kaal J; Martínez-Cortizas A; Nierop KG; Buurman P. A detailed pyrolysis-GC/MS analysis of a black carbon-rich acidic colluvial soil (Atlantic ranker) from NW Spain. Applied Geochemistry. 2008;23: 2395-2405	Dry	Sieving	Summary	No	NA	No	NA	Summary	Yes
33	2008	10.1111/j.1472-4642.2008.00514.x	Feurdean A; Willis KJ. Long‐term variability of Abies alba in NW Romania: implications for its conservation management. Diversity and Distributions. 2008;14: 1004-1017	Wet	Sieving	Summary	No	NA	No	Manual	Summary	No
34	2008	10.1016/j.palaeo.2006.12.016	Di Pasquale G; Marziano M; Impagliazzo S; Lubritto C; De Natale A; Bader MY. The Holocene treeline in the northern Andes (Ecuador): first evidence from soil charcoal. Palaeogeography; Palaeoclimatology; Palaeoecology. 2008;259: 17-34	Dry	Sieving	Summary	No	NA	Yes	Manual	Summary	No
35	2008	10.1016/j.yqres.2008.04.002	Kaniewski D; Paulissen E; De Laet V; Waelkens M. Late Holocene fire impact and post-fire regeneration from the Bereket basin; Taurus Mountains; southwest Turkey. Quaternary Research. 2008;70: 228-239	Dry	Hand	Summary	No	No	No	Manual	Summary	Yes
36	2008	10.1177/0959683607086766	Duffin K; Gillson L; Willis K. Testing the sensitivity of charcoal as an indicator of fire events in savanna environments: quantitative predictions of fire proximity; area and intensity. The Holocene. 2008;18: 279-291	Dry	Sieving	Summary	No	NA	No	Manual	Summary	Yes
37	2008	10.1177/0959683608091780	Ali AA; Asselin H; Larouche AC; Bergeron Y; Carcaillet C; Richard PJ. Changes in fire regime explain the Holocene rise and fall of Abies balsamea in the coniferous forests of western Québec; Canada. The Holocene. 2008;18: 693-703	Wet	Sieving	Summary	No	No	No	Manual	Summary	Yes
38	2008	10.1071/WF07165	Allen CD; Anderson RS; Jass RB; Toney JL; Baisan CH. Paired charcoal and tree-ring records of high-frequency Holocene fire from two New Mexico bog sites. International Journal of Wildland Fire. 2008;17: 115-130	Wet	Sieving	Generic_protocol_article	NA	NA	NA	Manual	Generic_protocol_article	NA
39	2009	10.1890/07-1740.1	Genries A; Mercier L; Lavoie M; Muller S; Radakovitch O; Carcaillet C. The effect of fire frequency on local cembra pine populations. Ecology. 2009;90: 476-486	Wet	Sieving	Summary	No	No	No	Manual	Summary	Yes
40	2009	10.2980/16-1-3189	Carcaillet C; Ali AA; Blarquez O; Genries A; Mourier B; Bremond L. Spatial variability of fire history in subalpine forests: from natural to cultural regimes. Ecoscience. 2009;16: 1-12	Wet	Sieving	Summary	No	No	Yes	Manual	Summary	Yes
41	2009	10.1016/j.geoderma.2009.02.016	Huang CC; Pang J; Su H; Wang L; Zhu Y. The Ustic Isohumisol (Chernozem) distributed over the Chinese Loess Plateau: modern soil or palaeosol? Geoderma. 2009;150: 344-358	Dry	Heavy_liquid	Summary	No	NA	No	Manual	Summary	No
42	2009	10.1016/j.jaap.2008.11.007	Kaal J; Cortizas AM; Nierop KG. Characterisation of aged charcoal using a coil probe pyrolysis-GC/MS method optimised for black carbon. Journal of Analytical and Applied Pyrolysis. 2009;85: 408-416	Dry	Sieving	Summary	No	NA	No	Manual	Summary	No
43	2009	10.1111/j.1365-2745.2009.01533.x	Feeser I; O’Connell M. Fresh insights into long‐term changes in flora; vegetation; land use and soil erosion in the karstic environment of the Burren; western Ireland. Journal of Ecology. 2009;97: 1083-1100	Both	Sieving	Summary	No	NA	No	Manual	Summary	No
44	2009	10.1002/jqs.1241	Greisman A; Gaillard M. The role of climate variability and fire in early and mid Holocene forest dynamics of southern Sweden. Journal of Quaternary Science. 2009;24: 593-611	Wet	Sieving	Summary	No	No	No	Manual	Summary	No
45	2009	10.1007/s10310-008-0099-z	Katamura F; Fukuda M; Bosikov NP; Desyatkin RV. Forest fires and vegetation during the Holocene in central Yakutia; eastern Siberia. Journal of Forest Research. 2009;14: 30-36	Wet	Sieving	Summary	No	No	No	Software_assisted	Summary	No
46	2009	10.1038/ngeo617	Ohlson M; Dahlberg B; Økland T; Brown KJ; Halvorsen R. The charcoal carbon pool in boreal forest soils. Nature Geoscience. 2009;2: 692-695	Dry	Sieving	Summary	No	NA	No	Manual	Summary	Yes
47	2009	10.1016/j.yqres.2009.07.002	Ali AA; Higuera PE; Bergeron Y; Carcaillet C. Comparing fire-history interpretations based on area; number and estimated volume of macroscopic charcoal in lake sediments. Quaternary Research. 2009;72: 462-468	Wet	Sieving	Summary	No	No	No	Software_assisted	Summary	No
48	2009	10.1177/0959683609105299	Rius D; Vannière B; Galop D. Fire frequency and landscape management in the northwestern Pyrenean piedmont; France; since the early Neolithic (8000 cal. BP). The Holocene. 2009;19: 847-859	Dry	Sieving	Summary	No	No	No	Manual	Summary	Yes
49	2009	10.1177/0959683609336563	McWethy DB; Whitlock C; Wilmshurst JM; McGlone MS; Li X. Rapid deforestation of south island; New Zealand; by early Polynesian fires. The Holocene. 2009;19: 883-897	Wet	Sieving	Summary	No	No	No	Manual	Summary	Yes
50	2009	10.1177/0959683609340998	Buckman S; Brownlie KC; Bourman RP; Murray-Wallace CV; Morris RH; Lachlan TJ; et al. Holocene palaeofire records in a high-level; proximal valley-fill (Wilson Bog); Mount Lofty Ranges; South Australia. The Holocene. 2009;19: 1017-1029	Wet	Sieving	Summary	No	NA	No	NA	Summary	Yes
51	2010	10.1890/09-0230.1	Fesenmyer KA; Christensen Jr NL. Reconstructing Holocene fire history in a southern Appalachian forest using soil charcoal. Ecology. 2010;91: 662-670	Dry	Sieving	Summary	No	No	No	Manual	Summary	No
52	2010	10.1890/08-2317.1	Auger S; Payette S. Four millennia of woodland structure and dynamics at the Arctic treeline of eastern Canada. Ecology. 2010;91: 1367-1379	Dry	Sieving	Summary	No	No	No	NA	NA	NA
53	2010	10.1016/j.geoderma.2010.07.006	Eckmeier E; Egli M; Schmidt M; Schlumpf N; Nötzli M; Minikus-Stary N; et al. Preservation of fire-derived carbon compounds and sorptive stabilisation promote the accumulation of organic matter in black soils of the Southern Alps. Geoderma. 2010;159: 147-155	Dry	Several	Summary	No	NA	Yes	Not_reported	Not_reported	NA
54	2010	10.1016/j.jas.2010.06.009	Marquer L; Otto T; Nespoulet R; Chiotti L. A new approach to study the fuel used in hearths by hunter-gatherers at the Upper Palaeolithic site of Abri Pataud (Dordogne; France). Journal of Archaeological Science. 2010;37: 2735-2746	Dry	Sieving	Summary	No	No	No	Manual	Summary	No
55	2010	10.1016/j.orggeochem.2010.03.010	Nocentini C; Certini G; Knicker H; Francioso O; Rumpel C. Nature and reactivity of charcoal produced and added to soil during wildfire are particle-size dependent. Organic Geochemistry. 2010;41: 682-689	Dry	Several	Summary	No	NA	No	Manual	Summary	No
56	2010	10.1016/j.palaeo.2010.09.008	Pessenda LCR; Gouveia SEM; de Souza Ribeiro A; De Oliveira PE; Aravena R. Late Pleistocene and Holocene vegetation changes in northeastern Brazil determined from carbon isotopes and charcoal records in soils. Palaeogeography; Palaeoclimatology; Palaeoecology. 2010;297: 597-608	Dry	Hand	Summary	No	NA	Yes	NA	Summary	Yes
57	2010	10.1177/0959683610365938	Novák J; Petr L; Treml V. Late-Holocene human-induced changes to the extent of alpine areas in the East Sudetes; Central Europe. The Holocene. 2010;20: 895-905	Dry	Sieving	Generic_protocol_article	NA	NA	NA	Manual	Summary	No
58	2010	10.1177/0959683609348841	Henry F; Talon B; Dutoit T. The age and history of the French Mediterranean steppe revisited by soil wood charcoal analysis. The Holocene. 2010;20: 25-34	Dry	Sieving	Summary	No	No	No	Manual	Summary	Yes
59	2010	10.4000/palethnologie.8702	Marquer L. From microcharcoal to macrocharcoal: reconstruction of the “wood charcoal” signature in Paleolithic archaeological contexts. Palethnologie. 2010;2: 105-115	Dry	Sieving	Summary	No	No	Yes	Manual	Summary	No
60	2010	10.1177/0959683609348850	Favilli F; Cherubini P; Collenberg M; Egli M; Sartori G; Schoch W; et al. Charcoal fragments of Alpine soils as an indicator of landscape evolution during the Holocene in Val di Sole (Trentino; Italy). The Holocene. 2010;20: 67-79	Dry	Several	Summary	No	NA	Yes	Manual	Summary	Yes
61	2011	10.1016/j.palaeo.2010.12.023	Bal M-C; Pelachs A; Perez-Obiol R; Julia R; Cunill R. Fire history and human activities during the last 3300 cal yr BP in Spain’s Central Pyrenees: the case of the Estany de Burg. Palaeogeography; Palaeoclimatology; Palaeoecology. 2011;300: 179-190	Wet	Sieving	Summary	No	No	Yes	Manual	Summary	Yes
62	2011	10.1016/j.palaeo.2011.04.022	Jasper A; Uhl D; Guerra-Sommer M; Bernardes-de-Oliveira MEC; Machado NTG. Upper Paleozoic charcoal remains from South America: multiple evidences of fire events in the coal bearing strata of the Paraná Basin; Brazil. Palaeogeography; Palaeoclimatology; Palaeoecology. 2011;306: 205-218	Dry	Hand	Summary	No	NA	No	Manual	Summary	No
63	2011	10.1016/j.quascirev.2010.10.006	Kaal J; Marco YC; Asouti E; Seijo MM; Cortizas AM; Casáis MC; et al. Long-term deforestation in NW Spain: linking the Holocene fire history to vegetation change and human activities. Quaternary Science Reviews. 2011;30: 161-175	Dry	Sieving	Summary	No	NA	No	Manual	Summary	No
64	2012	10.1016/j.jas.2011.09.008	Marquer L; Lebreton V; Otto T; Valladas H; Haesaerts P; Messager E; et al. Charcoal scarcity in Epigravettian settlements with mammoth bone dwellings: the taphonomic evidence from Mezhyrich (Ukraine). Journal of Archaeological Science. 2012;39: 109-120	Dry	Sieving	Summary	No	NA	Yes	Manual	Summary	Yes
65	2012	10.1016/j.palaeo.2012.05.004	McMichael C; Correa-Metrio A; Bush M. Pre-Columbian fire regimes in lowland tropical rainforests of southeastern Peru. Palaeogeography; Palaeoclimatology; Palaeoecology. 2012;342: 73-83	Dry	Sieving	Summary	No	No	No	Software_assisted	Summary	No
66	2012	10.1016/j.yqres.2012.03.009	van Bellen S; Garneau M; Ali AA; Bergeron Y. Did fires drive Holocene carbon sequestration in boreal ombrotrophic peatlands of eastern Canada? Quaternary Research. 2012;78: 50-59	Wet	Sieving	Summary	No	No	No	Manual	Summary	Yes
67	2012	10.1016/j.yqres.2011.09.009	Rius D; Vannière B; Galop D. Holocene history of fire; vegetation and land use from the central Pyrenees (France). Quaternary Research. 2012;77: 54-64	Wet	Sieving	Summary	No	No	No	Manual	Summary	Yes
68	2012	10.1097/SS.0b013e3182482784	Briggs C; Breiner JM; Graham RC. Physical and chemical properties of Pinus ponderosa charcoal: implications for soil modification. Soil Science. 2012;177: 263-268	Dry	Sieving	Summary	No	NA	No	NA	Summary	No
69	2012	10.1177/0959683611414931	de Lafontaine G; Payette S. Long-term fire and forest history of subalpine balsam fir (Abies balsamea) and white spruce (Picea glauca) stands in eastern Canada inferred from soil charcoal analysis. The Holocene. 2012;22: 191-201	Dry	Sieving	Summary	No	No	No	Manual	Summary	No
70	2012	10.1177/0959683611414932	McMichael CH; Bush MB; Piperno DR; Silman MR; Zimmerman AR; Anderson C. Spatial and temporal scales of pre-Columbian disturbance associated with western Amazonian lakes. The Holocene. 2012;22: 131-141	Both	Sieving	Summary	No	No	Yes	Software_assisted	Summary	No
71	2012	10.1007/s00334-012-0351-5	Pérez-Obiol R; Bal M-C; Pèlachs A; Cunill R; Soriano JM. Vegetation dynamics and anthropogenically forced changes in the Estanilles peat bog (southern Pyrenees) during the last seven millennia. Vegetation History and Archaeobotany. 2012;21: 385-396	Wet	Sieving	Summary	No	No	Yes	Manual	Summary	Yes
72	2012	10.1007/s00334-011-0342-y	Cunill R; Soriano J-M; Bal M-C; Pelachs A; Pérez-Obiol R. Holocene treeline changes on the south slope of the Pyrenees: a pedoanthracological analysis. Vegetation History and Archaeobotany. 2012;21: 373-384	Dry	Sieving	Summary	No	NA	No	Manual	Summary	Yes
73	2013	10.1016/j.yqres.2013.01.003	Leys B; Carcaillet C; Dezileau L; Ali AA; Bradshaw RH. A comparison of charcoal measurements for reconstruction of Mediterranean paleo-fire frequency in the mountains of Corsica. Quaternary Research. 2013;79: 337-349	Wet	Sieving	Summary	No	NA	No	Software_assisted	Summary	No
74	2013	10.1016/j.quaint.2012.04.041	Cunill R; Soriano JM; Bal MC; Pèlachs A; Rodriguez JM; Pérez-Obiol R. Holocene high-altitude vegetation dynamics in the Pyrenees: a pedoanthracology contribution to an interdisciplinary approach. Quaternary international. 2013;289: 60-70	Dry	Sieving	Summary	No	No	No	Manual	Summary	Yes
75	2013	10.1177/0959683613508159	Aleman JC; Blarquez O; Bentaleb I; Bonté P; Brossier B; Carcaillet C; et al. Tracking land-cover changes with sedimentary charcoal in the Afrotropics. The Holocene. 2013;23: 1853-1862	Wet	Sieving	Summary	No	No	Yes	Software_assisted	Summary	No
76	2014	10.1016/j.jas.2014.03.023	Tallón-Armada R; Costa-Casais M; Schellekens J; Rodríguez TT; Sánchez JV-F; García CF; et al. Holocene environmental change in Eastern Spain reconstructed through the multiproxy study of a pedo-sedimentary sequence from Les Alcusses (Valencia; Spain). Journal of Archaeological Science. 2014;47: 22-38	Dry	Sieving	Summary	No	NA	No	Manual	Summary	Yes
77	2014	10.1111/nph.12833	de Lafontaine G; Amasifuen Guerra CA; Ducousso A; Petit RJ. Cryptic no more: soil macrofossils uncover Pleistocene forest microrefugia within a periglacial desert. New Phytologist. 2014;204: 715-729	Dry	Sieving	Summary	No	No	Yes	Manual	Summary	Yes
78	2014	Without DOI	Lindskoug HB; Kligmann DM; Morales MR. In pursuit of the fire. Contributions of microcharcoal analysis to the archaeology of the Ambato Valley (Catamarca). In: Kligmann DM; Morales MR; editors. Physical; chemical and biological markers in Argentine archaeology: Theory; methods and applications. Oxford: Archaeopress; 2014. pp. 117-130	Dry	Not_reported	Not_reported	NA	NA	NA	Manual	Summary	Yes
79	2014	10.1111/gbi.12076	Bélanger N; Carcaillet C; Padbury GA; Harvey‐Schafer AN; Van Rees K. Periglacial fires and trees in a continental setting of Central C anada; U pper P leistocene. Geobiology. 2014;12: 109-118	Dry	Hand	Summary	No	NA	No	Manual	Summary	Yes
80	2016	10.1080/00934690.2016.1208518	Pop E; Kuijper W; van Hees E; Smith G; García-Moreno A; Kindler L; et al. Fires at Neumark-Nord 2; Germany: An analysis of fire proxies from a Last Interglacial Middle Palaeolithic basin site. Journal of Field Archaeology. 2016;41: 603-617	Dry	Sieving	Summary	No	NA	No	Manual	Summary	Yes
81	2016	10.1177/0959683616646184	Morin-Rivat J; Biwolé A; Gorel A-P; Vleminckx J; Gillet J-F; Bourland N; et al. High spatial resolution of late-Holocene human activities in the moist forests of central Africa using soil charcoal and charred botanical remains. The Holocene. 2016;26: 1954-1967	Dry	Sieving	Summary	No	NA	Yes	Manual	Summary	Yes
82	2017	10.1111/bor.12200	Schaffhauser A; Payette S; Garneau M; Robert ÉC. Soil paludification and Sphagnum bog initiation: the influence of indurated podzolic soil and fire. Boreas. 2017;46: 428-441	Dry	Sieving	Summary	No	Yes	No	Manual	Summary	Yes
83	2017	10.1139/cjfr-2016-0233	Kasin I; Ellingsen VM; Asplund J; Ohlson M. Spatial and temporal dynamics of the soil charcoal pool in relation to fire history in a boreal forest landscape. Canadian Journal of Forest Research. 2017;47: 28-35	Dry	Hand	Summary	Yes	NA	Yes	Manual	Summary	Yes
84	2017	10.1016/j.orggeochem.2017.02.008	Hardy B; Leifeld J; Knicker H; Dufey JE; Deforce K; Cornélis J-T. Long term change in chemical properties of preindustrial charcoal particles aged in forest and agricultural temperate soil. Organic Geochemistry. 2017;107: 33-45	Dry	Sieving	Summary	No	NA	Yes	Manual	Summary	Yes
85	2017	10.1016/j.palwor.2017.05.003	Shivanna M; Murthy S; Gautam S; Souza PA; Kavali PS; Bernardes-de-Oliveira MEC; et al. Macroscopic charcoal remains as evidence of wildfire from late Permian Gondwana sediments of India: Further contribution to global fossil charcoal database. Palaeoworld. 2017;26: 638-649	Dry	Hand	Summary	Yes	NA	Yes	Manual	Summary	No
86	2017	10.1002/gea.21628	Araujo AG; Paisani JC; Schrage TJ; Feathers JK; Hartmann GA; Ricci O. The “Lagoa do Camargo 1” Paleoindian site: some implications for tropical geomorphology; pedology; and paleoenvironments in southeastern Brazil. Geoarchaeology. 2017;32: 662-677	Dry	Several	Summary	No	NA	No	Not_reported	Not_reported	NA
87	2018	10.1002/jqs.3067	Bobek P; Šamonil P; Jamrichová E. Biotic controls on Holocene fire frequency in a temperate mountain forest; Czech Republic. Journal of Quaternary Science. 2018;33: 892-904	Dry	Sieving	Summary	No	NA	No	Manual	Summary	Yes
88	2018	10.1016/j.orggeochem.2018.09.009	Maestrini B; Miesel JR. Investigating the contribution of the coarse fraction to total pyrogenic carbon stocks in forest soil. Organic Geochemistry. 2018;125: 161-164	Dry	Sieving	Summary	No	NA	No	Manual	Summary	No
89	2018	10.1038/s41598-018-30606-3	Argiriadis E; Battistel D; McWethy DB; Vecchiato M; Kirchgeorg T; Kehrwald NM; et al. Lake sediment fecal and biomass burning biomarkers provide direct evidence for prehistoric human-lit fires in New Zealand. Scientific Reports. 2018;8: 12113	Wet	Not_reported	Not_reported	NA	NA	NA	Not_reported	Not_reported	NA
90	2018	10.1177/0959683618761547	Frederick L; Brunelle A; Morrison M; Crespo P; Johnson W. Reconstruction of the mid-Holocene paleoclimate of the Ecuadorian Andean páramo at Tres Lagunas; Ecuador. The Holocene. 2018;28: 1131-1140	Wet	Sieving	Summary	No	No	Yes	Manual	Summary	No
91	2019	10.1016/j.palaeo.2019.01.029	Gosling W; Cornelissen H; McMichael C. Reconstructing past fire temperatures from ancient charcoal material. Palaeogeography; Palaeoclimatology; Palaeoecology. 2019;520: 128-137	Wet	Sieving	Summary	No	No	No	Manual	Summary	Yes
92	2019	10.1371/journal.pone.0213854	Benicio JRW; Jasper A; Spiekermann R; Garavaglia L; Pires-Oliveira EF; Machado NTG; et al. Recurrent palaeo-wildfires in a Cisuralian coal seam: A palaeobotanical view on high-inertinite coals from the Lower Permian of the Paraná Basin; Brazil. PLOS ONE. 2019;14: e0213854	Dry	Hand	Summary	No	NA	No	Manual	Summary	No
93	2019	10.1016/j.quascirev.2019.105865	Bobek P; Svobodová-Svitavská H; Pokorný P; Šamonil P; Kuneš P; Kozáková R; et al. Divergent fire history trajectories in Central European temperate forests revealed a pronounced influence of broadleaved trees on fire dynamics. Quaternary Science Reviews. 2019;222: 105865	Dry	Sieving	Summary	No	No	No	Manual	Summary	No
94	2019	10.1016/j.quascirev.2019.105954	Lamentowicz M; Kołaczek P; Mauquoy D; Kittel P; Łokas E; Słowiński M; et al. Always on the tipping point-A search for signals of past societies and related peatland ecosystem critical transitions during the last 6500 years in N Poland. Quaternary Science Reviews. 2019;225: 105954	Wet	Sieving	Generic_protocol_article	NA	NA	NA	Manual	Summary	Yes
95	2019	10.1177/0959683619862033	Benatti A; Bal M; Allée P; Bosi G; Mercuri AM. Plant landscape reconstruction above the current timberline at the Monte Cimone and Corno alle Scale mountain areas (Northern Apennines; Italy) during the Late Holocene: The evidence from soil charcoal. The Holocene. 2019;29: 1767-1781	Dry	Sieving	Summary	No	NA	Yes	Manual	Summary	Yes
96	2020	10.4072/rbp.2020.4.02	Ribeiro V; Sommer MG; Menegat R; Kuhn LA; Simões JC; Braga RB; et al. Fire events and vegetation dynamics during the late Pleistocene-Meghalayan interval in the southernmost Brazilian coastal plain comments on the endocranial morphology. Revista Brasileira De Paleontologia. 2020;23: 234-250	Wet	Hand	Summary	Yes	NA	Yes	Manual	Summary	No
97	2021	10.1016/j.jasrep.2020.102725	Dussol L; Vannière B; Purdue L; Orange F; Testé M; Castanet C; et al. How to highlight slash-and-burn agriculture in ancient soils? A modern baseline of agrarian fire imprint in the Guatemalan lowlands using charcoal particle analysis. Journal of Archaeological Science: Reports. 2021;35: 102725	Dry	Sieving	Summary	No	No	Yes	Manual	Summary	Yes
98	2021	10.1007/s00334-021-00863-w	Sobkowiak-Tabaka I; Milecka K; Kubiak-Martens L; Pawłowski D; Kurzawska A; Janczak-Kostecka B; et al. The persistent place at Lubrza: a small paradise for hunter-gatherers? Multi-disciplinary studies of Late Palaeolithic environment and human activity in the Łagów lake district (Western Poland). Vegetation History and Archaeobotany. 2022; 1-19	Wet	Sieving	Summary	No	NA	No	Manual	Summary	Yes
99	2022	10.1080/01916122.2021.2022547	Freitas A da S de; Barreto CF; Oliveira e Silva RC de; Macedo Dias GT de; Baptista Neto JA. Mid-to Late Holocene (5200-980 cal YR BP) paleoenvironmental dynamics in the Ilha Grande; Brazil; assessed by terrestrial and marine microfossils. Palynology. 2022;46: 1-13	Wet	Sieving	Summary	No	No	Yes	Software_assisted	Summary	No
100	2023	10.1007/s10933-022-00260-x	Frank-DePue L; Vachula RS; Balascio NL; Cahoon K; Kaste JM. Trends in sedimentary charcoal shapes correspond with broad-scale land-use changes: insights gained from a 300-year lake sediment record from eastern Virginia; USA. Journal of Paleolimnology. 2023;69: 21-36	Wet	Sieving	Summary	No	Yes	No	Software_assisted	Summary	Yes
