# Supplementary material for: Reproducible protocol for the extraction and semi-automated quantification of macroscopic charcoal from soil
Source: PLoS One. 2024 Jul 12;19(7):e0304198. doi: 10.1371/journal.pone.0304198 (PMC11244820; doi:10.1371/journal.pone.0304198)
Supplement: S2 File — (CSV) [file pone.0304198.s007.csv]

Sample	Sample_weight_g	Extraction_weight_mg
J2_100F_1020	20	11.1
J2_100F_5060	20.2	39.3
J2_100F_8090	20.1	5.6
J2_100F_130140	20	1.4
J2_100F_140150	20	0.7
J2_100F_190200	20	0.1
J2_0E_1020	20	2.2
J2_0E_5060	20	3
J2_0E_6070	20	7
J2_0E_110120	20	0.1
J2_0E_130140	20	6.3
J2_0E_150160	20	0.9
J2_0E_180190	20.1	3
J2_100S_5060	20	1.8
J2_100S_6070	20	1.2
J2_100S_8090	20	0.9
J2_100S_170180	20.1	3.2
J2_200S_3040	20	8.8
J2_200S_7080	20.1	0.2
J2_200S_8090	20.1	11.5
J2_200S_90100	20.1	0.4
J2_200S_140150	20.1	17.3
J2_200S_150160	20.1	1.3
J2_300S_4050	20	29.5
J2_300S_6070	20	2.6
J2_300S_7080	20	0.9
J2_300S_130140	20	1.2
J2_300S_160170	20	0.1
J2_400S_6070	20	1.1
J2_400S_90100	20	0.3
J2_400S_100110	20	2.1
J2_400S_140150	20	1
J2_400S_190200	20	0.3
J7_100F_010	20	4
J7_100F_8090	20.1	0
J7_100F_100110	20	0.1
J7_100F_110120	20	0.5
J7_0E_4050	20	7.1
J7_0E_90100	20	1.2
J7_0E_110120	20.1	0.2
J7_0E_120130	20	0.5
J7_100S_010	20	20.7
J7_100S_4050	20.1	26.5
J7_100S_110120	20	>0
J7_100S_150160	20	0
J7_100S_190200	20	0
J7_200S_8090	20.1	2
J7_200S_90100	20	>0
J7_200S_100110	20	5.8
J7_200S_150160	20.1	3.3
J7_300S_1020	20	20.5
J7_300S_3040	20	2.8
J7_300S_4050	20	6.8
J7_300S_7080	20	0.8
J7_300S_130140	20	0.4
J7_300S_140150	20	5.4
J7_300S_190200	20	0
J7_400S_3040	20	8.4
J7_400S_5060	20.1	4.5
J7_400S_7080	20	13.3
J7_400S_8090	20	4.4
J7_400S_100110	20	3.7
J7_400S_110120	20.1	1.4
J7_400S_150160	20	1.4
J7_400S_170180	20	0
J7_400S_180190	20.1	0.4
J7_400S_190200	20	0.2
J8_100F_3040	20	6.4
J8_100F_5060	20.1	1
J8_100F_6070	20	0.6
J8_100F_8090	20	6.7
J8_100F_110120	20	1.3
J8_100F_160170	20	0.5
J8_100F_170180	20	1.2
J8_0E_010	20	12
J8_0E_3040	20	1.5
J8_0E_110120	20.1	0
J8_0E_140150	20	0
J8_0E_190200	20	0.6
J8_100S_010	20	28.9
J8_100S_3040	20	9.7
J8_100S_7080	20	7.4
J8_100S_100110	20.2	3.3
J8_100S_150160	20	0
J8_100S_160170	20	0.3
J8_200S_2030	20	4
J8_200S_4050	20.2	1.1
J8_200S_6070	20	0.5
J8_200S_7080	20	1
J8_200S_110120	20	1.2
J8_200S_120130	20	0
J8_300S_4050	20	0.6
J8_300S_6070	20	1.1
J8_300S_140150	20	0.4
J8_300S_180190	20	0.8
J8_400S_010	20	11.5
J8_400S_4050	20	6.7
J8_400S_8090	20.1	0.2
J8_400S_150160	20	0
J8_400S_160170	20	0
