# Supplementary material for: Reproducible protocol for the extraction and semi-automated quantification of macroscopic charcoal from soil
Source: PLoS One. 2024 Jul 12;19(7):e0304198. doi: 10.1371/journal.pone.0304198 (PMC11244820; doi:10.1371/journal.pone.0304198)
Supplement: S3 File — (CSV) [file pone.0304198.s008.csv]

Sample	Number_fragments
J2_100F_1020	14
J2_100F_5060	26
J2_100F_8090	12
J2_100F_130140	2
J2_100F_140150	2
J2_100F_190200	1
J2_0E_1020	9
J2_0E_5060	9
J2_0E_6070	8
J2_0E_110120	1
J2_0E_130140	2
J2_0E_150160	2
J2_0E_180190	6
J2_100S_5060	5
J2_100S_6070	4
J2_100S_8090	5
J2_100S_170180	2
J2_200S_3040	12
J2_200S_7080	2
J2_200S_8090	7
J2_200S_90100	3
J2_200S_140150	2
J2_200S_150160	3
J2_300S_4050	11
J2_300S_6070	6
J2_300S_7080	6
J2_300S_130140	2
J2_300S_160170	1
J2_400S_6070	2
J2_400S_90100	3
J2_400S_100110	8
J2_400S_140150	3
J2_400S_190200	2
J7_100F_010	10
J7_100F_8090	0
J7_100F_100110	1
J7_100F_110120	1
J7_0E_4050	6
J7_0E_90100	1
J7_0E_110120	4
J7_0E_120130	2
J7_100S_010	30
J7_100S_4050	10
J7_100S_110120	2
J7_100S_150160	0
J7_100S_190200	0
J7_200S_8090	1
J7_200S_90100	1
J7_200S_100110	4
J7_200S_150160	2
J7_300S_1020	24
J7_300S_3040	13
J7_300S_4050	12
J7_300S_7080	1
J7_300S_130140	1
J7_300S_140150	5
J7_300S_190200	0
J7_400S_3040	15
J7_400S_5060	10
J7_400S_7080	16
J7_400S_8090	11
J7_400S_100110	2
J7_400S_110120	2
J7_400S_150160	2
J7_400S_170180	0
J7_400S_180190	1
J7_400S_190200	1
J8_100F_3040	6
J8_100F_5060	5
J8_100F_6070	3
J8_100F_8090	12
J8_100F_110120	3
J8_100F_160170	1
J8_100F_170180	2
J8_0E_010	11
J8_0E_3040	2
J8_0E_110120	0
J8_0E_140150	0
J8_0E_190200	2
J8_100S_010	65
J8_100S_3040	15
J8_100S_7080	8
J8_100S_100110	2
J8_100S_150160	0
J8_100S_160170	3
J8_200S_2030	9
J8_200S_4050	2
J8_200S_6070	1
J8_200S_7080	5
J8_200S_110120	1
J8_200S_120130	0
J8_300S_4050	8
J8_300S_6070	3
J8_300S_140150	1
J8_300S_180190	3
J8_400S_010	16
J8_400S_4050	11
J8_400S_8090	3
J8_400S_150160	0
J8_400S_160170	0
