# Supplementary material for: Reproducible protocol for the extraction and semi-automated quantification of macroscopic charcoal from soil
Source: PLoS One. 2024 Jul 12;19(7):e0304198. doi: 10.1371/journal.pone.0304198 (PMC11244820; doi:10.1371/journal.pone.0304198)
Supplement: S4 File — (CSV) [file pone.0304198.s009.csv]

Sample	Image	Charcoal_image	Area_microns2	Length_microns	Width_microns
J2_100F_1020	J2_100F_1020_1	1	883457.809	1556.479	689.098
J2_100F_1020	J2_100F_1020_1	2	319913.631	1128.461	403.073
J2_100F_1020	J2_100F_1020_2	1	1771234.075	2097.759	1316.721
J2_100F_1020	J2_100F_1020_2	2	1611538.106	1717.37	1292.059
J2_100F_1020	J2_100F_1020_3	1	1744627.741	2497.314	1158.621
J2_100F_1020	J2_100F_1020_3	2	2295883.155	2100.59	1561.288
J2_100F_1020	J2_100F_1020_3	3	2905742.063	2700.615	1477.212
J2_100F_1020	J2_100F_1020_4	1	1270988.626	1723.957	976.995
J2_100F_1020	J2_100F_1020_5	1	1153549.775	2255.823	681.014
J2_100F_1020	J2_100F_1020_6	1	4066247.743	2663.311	2144.579
J2_100F_1020	J2_100F_1020_7	1	6233243.788	5627.644	1405.321
J2_100F_1020	J2_100F_1020_8	1	293278.314	866.271	633.819
J2_100F_1020	J2_100F_1020_9	1	2044514.165	1928.569	1558.159
J2_100F_1020	J2_100F_1020_9	2	3308286.04	2398.395	2018.045
J2_100F_1020	J2_100F_1020_10	0	0	0	0
J2_100F_5060	J2_100F_5060_1	1	805754.562	1405.568	877.463
J2_100F_5060	J2_100F_5060_2	1	845345.25	1286.315	839.628
J2_100F_5060	J2_100F_5060_3	1	357272.633	1303.46	452.825
J2_100F_5060	J2_100F_5060_3	2	1122769.899	1680.376	1104.961
J2_100F_5060	J2_100F_5060_4	1	1716195.483	2091.519	1136.322
J2_100F_5060	J2_100F_5060_4	2	3080306.277	2760.029	2067.017
J2_100F_5060	J2_100F_5060_5	1	268295.025	823.969	505.764
J2_100F_5060	J2_100F_5060_6	1	4396508.281	3617.305	1833.851
J2_100F_5060	J2_100F_5060_7	1	24726877.51	6708.044	5360.893
J2_100F_5060	J2_100F_5060_8	1	774568.924	1302.838	857.499
J2_100F_5060	J2_100F_5060_9	1	308465.372	1115.038	411.25
J2_100F_5060	J2_100F_5060_10	1	2019154.097	1907.733	1424.774
J2_100F_5060	J2_100F_5060_10	2	1078194.146	1475.425	1179.588
J2_100F_5060	J2_100F_5060_10	3	4331934.303	2889.358	1961.981
J2_100F_5060	J2_100F_5060_11	1	723529.977	1885.345	670.161
J2_100F_5060	J2_100F_5060_12	1	21120733.85	6614.543	4965.512
J2_100F_5060	J2_100F_5060_13	1	5560636.828	3609.81	2371.895
J2_100F_5060	J2_100F_5060_13	2	2446652.38	2523.757	1690.093
J2_100F_5060	J2_100F_5060_14	1	3236089.55	2737.194	1601.929
J2_100F_5060	J2_100F_5060_15	1	989535.349	1543.06	864.77
J2_100F_5060	J2_100F_5060_15	2	2458129.623	2234.594	1723.091
J2_100F_5060	J2_100F_5060_16	1	274062.628	756.177	474.646
J2_100F_5060	J2_100F_5060_16	2	1422105.646	2371.349	831.672
J2_100F_5060	J2_100F_5060_17	1	828998.875	1763.687	737.089
J2_100F_5060	J2_100F_5060_18	1	3695179.232	2784.607	1832.375
J2_100F_5060	J2_100F_5060_18	2	318638.382	941.034	619.539
J2_100F_8090	J2_100F_8090_1	1	894210.478	1381.599	919.226
J2_100F_8090	J2_100F_8090_2	1	1458392.28	1754.428	1141.481
J2_100F_8090	J2_100F_8090_3	1	899021.645	1360.896	991.209
J2_100F_8090	J2_100F_8090_3	2	2815865.983	2272.151	1716.285
J2_100F_8090	J2_100F_8090_4	1	517113.517	1064.166	675.012
J2_100F_8090	J2_100F_8090_5	1	393588.25	789.608	658.968
J2_100F_8090	J2_100F_8090_5	2	963131.896	1345.357	974.428
J2_100F_8090	J2_100F_8090_5	3	724225.567	1342.596	671.87
J2_100F_8090	J2_100F_8090_6	1	892297.604	1238.013	1028.077
J2_100F_8090	J2_100F_8090_7	1	1926176.843	1967.041	1428.042
J2_100F_8090	J2_100F_8090_8	1	1819780.49	2015.854	1253.62
J2_100F_8090	J2_100F_8090_9	1	832737.674	1194.73	957.568
J2_100F_130140	J2_100F_130140_1	1	2292695.033	2186.854	1552.827
J2_100F_130140	J2_100F_130140_2	1	296176.608	761.677	571.085
J2_100F_140150	J2_100F_140150_1	1	1281016.721	1743.765	1054.533
J2_100F_140150	J2_100F_140150_2	0	0	0	0
J2_100F_140150	J2_100F_140150_3	1	373242.23	830.748	626.146
J2_100F_190200	J2_100F_190200_1	1	404138.038	998.796	586.898
J2_0E_1020	J2_0E_1020_1	1	536300.22	1414.202	622.371
J2_0E_1020	J2_0E_1020_2	1	565225.188	1206.991	632.939
J2_0E_1020	J2_0E_1020_3	1	614264.313	1230.298	736.858
J2_0E_1020	J2_0E_1020_3	2	754889.512	1535.784	643.006
J2_0E_1020	J2_0E_1020_4	1	2527022.058	2029.331	1621.682
J2_0E_1020	J2_0E_1020_4	2	437207.567	839.079	704.085
J2_0E_1020	J2_0E_1020_5	1	551632.192	1116.687	702.911
J2_0E_1020	J2_0E_1020_6	1	2201659.635	2940.401	1180.778
J2_0E_1020	J2_0E_1020_6	2	1010634.926	1383.339	996.177
J2_0E_5060	J2_0E_5060_1	1	668810.196	1192.01	816.627
J2_0E_5060	J2_0E_5060_2	1	2902177.162	2596.616	1435.746
J2_0E_5060	J2_0E_5060_3	1	2808678.215	2291.464	1780.693
J2_0E_5060	J2_0E_5060_4	1	4337788.856	9301.033	1018.181
J2_0E_5060	J2_0E_5060_5	1	3105782.277	9525.963	2901.029
J2_0E_5060	J2_0E_5060_6	1	350403.678	970.27	539.776
J2_0E_5060	J2_0E_5060_7	1	434570.12	972.105	666.18
J2_0E_5060	J2_0E_5060_8	1	1244817.036	1629.589	1120.63
J2_0E_5060	J2_0E_5060_9	1	1264757.295	1784.403	993.628
J2_0E_6070	J2_0E_6070_1	1	5621356.075	3577.23	2304.133
J2_0E_6070	J2_0E_6070_2	1	4155138.403	2651.242	2256.618
J2_0E_6070	J2_0E_6070_3	1	1080222.951	1329.177	1150.368
J2_0E_6070	J2_0E_6070_4	1	1231687.767	1540.842	1209.446
J2_0E_6070	J2_0E_6070_5	1	636378.293	1389.6	638.884
J2_0E_6070	J2_0E_6070_5	2	890500.662	1994.28	581.449
J2_0E_6070	J2_0E_6070_6	1	376662.217	1230.863	459.712
J2_0E_6070	J2_0E_6070_6	2	594700.833	1044.637	814.387
J2_0E_110120	J2_0E_110120_1	1	945568.238	1512.01	956.292
J2_0E_130140	J2_0E_130140_1	1	9566513.117	4050.818	3079.606
J2_0E_130140	J2_0E_130140_2	1	654492.627	1079.995	845.721
J2_0E_150160	J2_0E_150160_1	1	3984979.594	4457.881	1152.356
J2_0E_150160	J2_0E_150160_2	1	575253.284	1061.439	771.281
J2_0E_180190	J2_0E_180190_1	1	729877.239	1165.741	906.162
J2_0E_180190	J2_0E_180190_1	2	660492.094	1211.64	850.935
J2_0E_180190	J2_0E_180190_2	1	1149318.267	1478.055	1149.296
J2_0E_180190	J2_0E_180190_3	1	1898295.26	1867.078	1429.619
J2_0E_180190	J2_0E_180190_4	1	1032661.956	1556.218	878.417
J2_0E_180190	J2_0E_180190_5	1	1650520.153	1662.28	1373.219
J2_100S_5060	J2_100S_5060_1	1	507896.944	1060.784	781.492
J2_100S_5060	J2_100S_5060_2	1	509896.766	1135.336	632.585
J2_100S_5060	J2_100S_5060_3	1	2421611.125	2544.845	1385.048
J2_100S_5060	J2_100S_5060_4	1	759874.576	1605.228	707.181
J2_100S_5060	J2_100S_5060_5	1	809638.275	1412.726	884.439
J2_100S_6070	J2_100S_6070_1	1	685446	1347	691
J2_100S_6070	J2_100S_6070_2	1	1915772	1989	1497
J2_100S_6070	J2_100S_6070_3	1	898094	1214	1023
J2_100S_6070	J2_100S_6070_4	1	785206	1238	958
J2_100S_6070	J2_100S_6070_5	0	0	0	0
J2_100S_8090	J2_100S_8090_1	1	494014.118	1084.494	655.805
J2_100S_8090	J2_100S_8090_2	1	446366.174	911.48	699.865
J2_100S_8090	J2_100S_8090_3	1	389878.435	883.711	633.892
J2_100S_8090	J2_100S_8090_4	1	1729440.684	2772.674	868.5
J2_100S_8090	J2_100S_8090_5	1	791639.873	1408.833	892.083
J2_100S_170180	J2_100S_170180_1	1	545574.759	1405.95	516.406
J2_100S_170180	J2_100S_170180_2	1	3992080.413	2464.445	2144.132
J2_200S_3040	J2_200S_3040_1	1	1871920.79	3221.613	788.28
J2_200S_3040	J2_200S_3040_2	1	290032.225	835.149	538.914
J2_200S_3040	J2_200S_3040_3	1	932265.071	1701.629	794.966
J2_200S_3040	J2_200S_3040_4	1	1895715.779	2024.87	1444.975
J2_200S_3040	J2_200S_3040_5	1	2291332.835	2265.841	1429.054
J2_200S_3040	J2_200S_3040_5	2	1417410.411	1888.133	1123.857
J2_200S_3040	J2_200S_3040_6	1	1230992.176	1474.452	1123.084
J2_200S_3040	J2_200S_3040_6	2	4519685.753	2849.562	2070.51
J2_200S_3040	J2_200S_3040_6	3	321971.419	790.048	579.603
J2_200S_3040	J2_200S_3040_7	0	0	0	0
J2_200S_3040	J2_200S_3040_8	1	1226992.531	1684.407	1071.257
J2_200S_3040	J2_200S_3040_9	1	386487.431	1190.21	446.751
J2_200S_3040	J2_200S_3040_10	1	770656.228	1142.664	915.209
J2_200S_7080	J2_200S_7080_1	1	2229135.457	2393.363	1369.785
J2_200S_7080	J2_200S_7080_2	1	758425.43	1315.457	836.162
J2_200S_8090	J2_200S_8090_1	1	2465955.015	2235.638	1533.102
J2_200S_8090	J2_200S_8090_1	2	422310.338	1326.7	455.038
J2_200S_8090	J2_200S_8090_2	1	814304.527	1155.565	994.802
J2_200S_8090	J2_200S_8090_2	2	7328856.678	3618.791	2974.728
J2_200S_8090	J2_200S_8090_3	1	685533.349	1116.181	798.804
J2_200S_8090	J2_200S_8090_4	0	0	0	0
J2_200S_8090	J2_200S_8090_5	1	5730129.028	3123.947	2663.651
J2_200S_8090	J2_200S_8090_6	1	514736.916	1384.407	589.007
J2_200S_90100	J2_200S_90100_1	1	433265.888	915.968	652.462
J2_200S_90100	J2_200S_90100_2	1	510389.476	932.728	791.351
J2_200S_90100	J2_200S_90100_3	1	651536.367	1302.793	717.767
J2_200S_140150	J2_200S_140150_1	1	17038690.41	5764.206	3965.501
J2_200S_140150	J2_200S_140150_2	1	878327.83	1723.587	734.806
J2_200S_150160	J2_200S_150160_1	1	431555.894	966.904	609.368
J2_200S_150160	J2_200S_150160_2	1	1330577.539	1519.133	1094.633
J2_200S_150160	J2_200S_150160_3	1	928989.999	1293.684	1016.913
J2_300S_4050	J2_300S_4050_1	1	9973085.722	4241.113	3876.723
J2_300S_4050	J2_300S_4050_2	1	3642517.24	2498.097	1989.724
J2_300S_4050	J2_300S_4050_3	0	0	0	0
J2_300S_4050	J2_300S_4050_4	1	3156386.48	2488.973	1583.662
J2_300S_4050	J2_300S_4050_5	1	1034285	1459.943	1149.114
J2_300S_4050	J2_300S_4050_6	1	10635084.93	4502.115	3549.965
J2_300S_4050	J2_300S_4050_7	1	261628.95	918.007	416.038
J2_300S_4050	J2_300S_4050_8	1	696141.103	1297.275	721.757
J2_300S_4050	J2_300S_4050_9	0	0	0	0
J2_300S_4050	J2_300S_4050_10	1	1123059.728	1515.781	1057.828
J2_300S_4050	J2_300S_4050_10	2	1959507.218	2019.697	1348.613
J2_300S_4050	J2_300S_4050_10	3	1057094.57	1638.891	1039.498
J2_300S_4050	J2_300S_4050_11	1	297944.567	823.529	544.224
J2_300S_6070	J2_300S_6070_1	1	1691994.732	1890.932	1163.207
J2_300S_6070	J2_300S_6070_2	1	485522.119	980.004	705.287
J2_300S_6070	J2_300S_6070_3	1	1538848.907	1936.93	1182.561
J2_300S_6070	J2_300S_6070_4	1	680548.285	1095.529	867.665
J2_300S_6070	J2_300S_6070_5	1	2651040.034	2545.841	1427.387
J2_300S_6070	J2_300S_6070_6	1	747933.607	1271.186	807.537
J2_300S_7080	J2_300S_7080_1	1	539546.308	1302.114	581.802
J2_300S_7080	J2_300S_7080_1	2	1153317.912	1575.33	1070.554
J2_300S_7080	J2_300S_7080_2	1	796798.835	1521.983	671.59
J2_300S_7080	J2_300S_7080_3	1	548733.899	1042.595	772.277
J2_300S_7080	J2_300S_7080_4	1	427295.403	951.92	683.277
J2_300S_7080	J2_300S_7080_4	2	960610.381	1509.564	949.586
J2_300S_130140	J2_300S_130140_1	1	1298232.584	1558.795	1239.931
J2_300S_130140	J2_300S_130140_2	1	761004.911	1146.715	862.57
J2_300S_160170	J2_300S_160170_1	1	394747.568	900.99	629.879
J2_400S_6070	J2_400S_6070_1	1	2314548.165	2240.43	1399.731
J2_400S_6070	J2_400S_6070_2	1	584585.789	1108.547	761.786
J2_400S_90100	J2_400S_90100_1	1	951017.029	1451.861	1022.994
J2_400S_90100	J2_400S_90100_2	1	984695.199	1837.694	872.664
J2_400S_90100	J2_400S_90100_3	1	1694835.06	1752.477	1374.686
J2_400S_100110	J2_400S_100110_1	1	717791.355	1173.287	1007.86
J2_400S_100110	J2_400S_100110_2	1	929685.59	1511.866	923.329
J2_400S_100110	J2_400S_100110_2	2	498796.303	980.891	696.19
J2_400S_100110	J2_400S_100110_3	1	905571.788	1394.721	1064.349
J2_400S_100110	J2_400S_100110_3	2	394921.465	876.598	661.118
J2_400S_100110	J2_400S_100110_4	1	654376.695	1251.135	884.667
J2_400S_100110	J2_400S_100110_5	1	996781.083	1388.724	1061.516
J2_400S_100110	J2_400S_100110_6	1	1262119.848	1484.639	1234.222
J2_400S_140150	J2_400S_140150_1	1	918643.091	1531.787	851.024
J2_400S_140150	J2_400S_140150_2	0	0	0	0
J2_400S_140150	J2_400S_140150_3	1	629393.405	1184.645	787.521
J2_400S_140150	J2_400S_140150_4	1	409905.642	935.334	691.121
J2_400S_190200	J2_400S_190200_1	1	468798.965	1023.305	639.17
J2_400S_190200	J2_400S_190200_2	1	1368574.166	2182.024	971.796
J7_100F_010	J7_100F_010_1	1	1060688.453	1382.239	1150.721
J7_100F_010	J7_100F_010_1	2	973449.821	1419.112	1138.817
J7_100F_010	J7_100F_010_2	1	424513.041	922.856	648.084
J7_100F_010	J7_100F_010_3	0	0	0	0
J7_100F_010	J7_100F_010_4	1	992085.847	1290.859	1114.112
J7_100F_010	J7_100F_010_5	1	2957766.43	2369.13	1671.048
J7_100F_010	J7_100F_010_6	0	0	0	0
J7_100F_010	J7_100F_010_7	0	0	0	0
J7_100F_010	J7_100F_010_8	0	0	0	0
J7_100F_010	J7_100F_010_9	1	2478562.591	2243.3	1574.56
J7_100F_010	J7_100F_010_10	1	1389152.05	1564.474	1259.81
J7_100F_010	J7_100F_010_10	2	696691.779	1209.21	831.029
J7_100F_010	J7_100F_010_11	1	1722658.677	2136.467	1086.521
J7_100F_010	J7_100F_010_12	1	1097322.883	1730.576	893.674
J7_100F_8090	NA	0	0	0	0
J7_100F_100110	J7_100F_100110_1	1	596787.604	1154.574	742.456
J7_100F_110120	J7_100F_110120_1	1	915165.139	1354.107	955.667
J7_0E_4050	J7_0E_4050_1	1	1271394.387	1785.41	1194.2
J7_0E_4050	J7_0E_4050_2	1	1276901.145	1538.612	1159.963
J7_0E_4050	J7_0E_4050_3	1	663274.456	1239.218	741.563
J7_0E_4050	J7_0E_4050_4	1	638986.757	1509.036	642.182
J7_0E_4050	J7_0E_4050_5	1	1470478.164	2003.914	1343.791
J7_0E_4050	J7_0E_4050_6	1	4722827.14	2891.163	2055.621
J7_0E_90100	J7_0E_90100_1	1	1811172.559	1713.045	1423.976
J7_0E_110120	J7_0E_110120_1	1	552240.834	1127.638	777.589
J7_0E_110120	J7_0E_110120_2	1	1696834.882	1718.577	1412.976
J7_0E_110120	J7_0E_110120_2	2	644000.804	1172.583	891.783
J7_0E_110120	J7_0E_110120_3	1	706893.772	1211.605	997.146
J7_0E_120130	J7_0E_120130_1	1	1580700.264	1816.853	1308.367
J7_0E_120130	J7_0E_120130_2	1	503317.64	1119.163	606.804
J7_100S_010	J7_100S_010_1	1	2453666.251	2268.558	1463.262
J7_100S_010	J7_100S_010_2	1	990404.837	1585.7	948.598
J7_100S_010	J7_100S_010_2	2	451525.136	1018.749	640.14
J7_100S_010	J7_100S_010_3	1	4260636.284	2869.448	1963.689
J7_100S_010	J7_100S_010_3	2	817840.445	1354.021	820.564
J7_100S_010	J7_100S_010_4	1	2155692.701	2328.727	1286.334
J7_100S_010	J7_100S_010_5	1	695039.752	1218.403	890.987
J7_100S_010	J7_100S_010_6	1	554066.759	1227.468	780.066
J7_100S_010	J7_100S_010_6	2	620205.815	1153.758	870.499
J7_100S_010	J7_100S_010_6	3	11196397.42	5340.796	2649.509
J7_100S_010	J7_100S_010_7	1	772569.102	1342.769	762.626
J7_100S_010	J7_100S_010_7	2	804392.364	1158.871	985.249
J7_100S_010	J7_100S_010_7	3	2015531.23	2162.062	1224.2
J7_100S_010	J7_100S_010_8	1	2805113.314	2902.713	1386.954
J7_100S_010	J7_100S_010_9	1	2455579.124	3052.813	1215.898
J7_100S_010	J7_100S_010_9	2	12939460.08	4941.751	3746.185
J7_100S_010	J7_100S_010_10	1	1752076.356	1998.904	1190.262
J7_100S_010	J7_100S_010_10	2	6408358.678	3899.931	2361.971
J7_100S_010	J7_100S_010_10	3	1765582.403	2858.296	901.203
J7_100S_010	J7_100S_010_11	1	2817286.147	3056.968	1155.565
J7_100S_010	J7_100S_010_11	2	1188793.024	1879.602	872.774
J7_100S_010	J7_100S_010_12	1	1101931.169	1791.268	861.251
J7_100S_010	J7_100S_010_12	2	871951.584	1312.368	1007.204
J7_100S_010	J7_100S_010_13	1	3211656.936	3315.713	1171.329
J7_100S_010	J7_100S_010_14	1	949886.695	1563.872	827.582
J7_100S_010	J7_100S_010_14	2	878124.949	1363.705	995.244
J7_100S_010	J7_100S_010_15	1	5744127.786	4814.056	1620.652
J7_100S_010	J7_100S_010_16	1	1125494.295	1508.037	1143.26
J7_100S_010	J7_100S_010_17	1	2710310.136	2299.74	1600.463
J7_100S_010	J7_100S_010_17	2	516997.585	1149.177	684.527
J7_100S_4050	J7_100S_4050_1	1	831114.629	1337.579	947.539
J7_100S_4050	J7_100S_4050_2	1	3048367.083	2568.148	1653.692
J7_100S_4050	J7_100S_4050_2	2	744629.553	1340.079	785.966
J7_100S_4050	J7_100S_4050_3	1	10199790.24	4374.055	3315.702
J7_100S_4050	J7_100S_4050_4	1	11859005.27	4618.362	3542.805
J7_100S_4050	J7_100S_4050_5	1	1838677.364	1863.567	1336.705
J7_100S_4050	J7_100S_4050_6	1	395877.902	823.987	699.184
J7_100S_4050	J7_100S_4050_7	1	586991.372	1049.798	787.597
J7_100S_4050	J7_100S_4050_7	2	396573.493	954.11	590.081
J7_100S_4050	J7_100S_4050_8	1	3499312.561	3465.571	1402.872
J7_100S_110120	J7_100S_110120_1	1	1471753.413	1957.944	1333.694
J7_100S_110120	J7_100S_110120_2	1	411296.823	980.758	552.027
J7_100S_150160	NA	0	0	0	0
J7_100S_190200	NA	0	0	0	0
J7_200S_8090	J7_200S_8090_1	1	6423545.736	4371.52	1904.779
J7_200S_90100	J7_200S_90100_1	1	733818.918	1541.059	706.24
J7_200S_100110	J7_200S_100110_1	1	996520.236	1592.748	888.663
J7_200S_100110	J7_200S_100110_2	1	698256.858	1460.42	751.893
J7_200S_100110	J7_200S_100110_3	1	9319636.482	5885.024	1934.415
J7_200S_100110	J7_200S_100110_4	1	1015098.297	1683.211	844.627
J7_200S_150160	J7_200S_150160_1	1	478102	1302	575
J7_200S_150160	J7_200S_150160_2	0	0	0	0
J7_200S_150160	J7_200S_150160_3	0	0	0	0
J7_200S_150160	J7_200S_150160_4	0	0	0	0
J7_200S_150160	J7_200S_150160_5	0	0	0	0
J7_200S_150160	J7_200S_150160_6	1	5560637	3263	2234
J7_300S_1020	J7_300S_1020_1	1	2174212.796	2369.864	1545.767
J7_300S_1020	J7_300S_1020_2	1	4681671.373	4305.585	1659.207
J7_300S_1020	J7_300S_1020_3	1	561834.185	1047.587	726.783
J7_300S_1020	J7_300S_1020_3	2	502680.016	927.305	736.907
J7_300S_1020	J7_300S_1020_4	1	719443.383	1481.727	708.172
J7_300S_1020	J7_300S_1020_5	1	461408.317	1067.688	605.483
J7_300S_1020	J7_300S_1020_6	1	3170588.118	2451.374	1996.895
J7_300S_1020	J7_300S_1020_6	2	1568991.158	1845.657	1190.762
J7_300S_1020	J7_300S_1020_7	1	6106124.637	3208.045	2740.592
J7_300S_1020	J7_300S_1020_7	2	9100612.446	4361.541	2813.545
J7_300S_1020	J7_300S_1020_8	1	723529.977	1178.033	953.113
J7_300S_1020	J7_300S_1020_8	2	607888.068	1137.567	879.336
J7_300S_1020	J7_300S_1020_8	3	644812.326	1721.82	486.337
J7_300S_1020	J7_300S_1020_9	1	436511.976	1299.63	740.596
J7_300S_1020	J7_300S_1020_9	2	506621.695	1068.298	736.187
J7_300S_1020	J7_300S_1020_9	3	1098134.405	1539.704	1054.656
J7_300S_1020	J7_300S_1020_9	4	834737.496	1298.381	998.437
J7_300S_1020	J7_300S_1020_9	5	410891.062	1314.575	484.233
J7_300S_1020	J7_300S_1020_10	1	1290783.97	1822.141	1127.873
J7_300S_1020	J7_300S_1020_11	1	1154477.229	2363.416	720.94
J7_300S_1020	J7_300S_1020_11	2	732282.823	1150.349	955.059
J7_300S_1020	J7_300S_1020_11	3	1197951.631	1753.337	959.07
J7_300S_1020	J7_300S_1020_12	1	345737.425	884.236	582.138
J7_300S_1020	J7_300S_1020_13	1	644261.651	1153.306	801.356
J7_300S_3040	J7_300S_3040_1	1	852793.864	1296.113	960.38
J7_300S_3040	J7_300S_3040_2	0	0	0	0
J7_300S_3040	J7_300S_3040_3	1	604728.928	1116.168	763.471
J7_300S_3040	J7_300S_3040_4	1	268150.11	759.39	523.363
J7_300S_3040	J7_300S_3040_5	1	631132.381	1171.322	880.792
J7_300S_3040	J7_300S_3040_6	1	502303.238	1177.762	645.134
J7_300S_3040	J7_300S_3040_7	1	881892.731	1414.663	999.561
J7_300S_3040	J7_300S_3040_8	1	1789029.597	1888.708	1485.719
J7_300S_3040	J7_300S_3040_9	1	603453.679	990.184	846.608
J7_300S_3040	J7_300S_3040_10	1	595135.577	1056.294	762.209
J7_300S_3040	J7_300S_3040_11	1	808334.043	1384.878	933.312
J7_300S_3040	J7_300S_3040_11	2	1280408.08	1795.002	997.373
J7_300S_3040	J7_300S_3040_11	3	1121030.923	1446.912	1162.382
J7_300S_3040	J7_300S_3040_12	1	307711.815	763.956	653.898
J7_300S_4050	J7_300S_4050_1	1	625016.982	1197.529	892.541
J7_300S_4050	J7_300S_4050_2	1	1160331.782	1957.203	811.081
J7_300S_4050	J7_300S_4050_2	2	376169.507	864.362	656.305
J7_300S_4050	J7_300S_4050_3	1	1254642.251	1719.386	1005.157
J7_300S_4050	J7_300S_4050_4	1	499202.064	1370.267	503.187
J7_300S_4050	J7_300S_4050_4	2	551603.209	1365.881	535.583
J7_300S_4050	J7_300S_4050_5	1	672809.841	1379.972	630.578
J7_300S_4050	J7_300S_4050_6	1	352287.569	1025.003	457.79
J7_300S_4050	J7_300S_4050_7	1	2643823.284	2335.221	1794.419
J7_300S_4050	J7_300S_4050_8	1	10011633.03	6133.183	2329.041
J7_300S_4050	J7_300S_4050_8	2	556501.325	1557.428	619.147
J7_300S_4050	J7_300S_4050_9	1	668230.538	1283.021	692.125
J7_300S_7080	J7_300S_7080_1	1	2759291.295	2226.545	1844.868
J7_300S_7080	J7_300S_7080_2	0	0	0	0
J7_300S_130140	J7_300S_130140_1	1	1089671.388	1669.865	847.404
J7_300S_140150	J7_300S_140150_1	1	1653418.447	1910.329	1388.433
J7_300S_140150	J7_300S_140150_2	1	472132.003	1155.302	562.047
J7_300S_140150	J7_300S_140150_3	1	6741575.476	3750.598	2722.636
J7_300S_140150	J7_300S_140150_4	1	776597.73	1653.697	696.755
J7_300S_140150	J7_300S_140150_4	2	999360.564	1372.391	961.373
J7_300S_190200	NA	0	0	0	0
J7_400S_3040	J7_400S_3040_1	1	410282.421	908.598	668.423
J7_400S_3040	J7_400S_3040_2	1	663738.183	1200.381	793.046
J7_400S_3040	J7_400S_3040_2	2	575803.959	965.824	813.064
J7_400S_3040	J7_400S_3040_3	1	589628.819	1499.16	613.896
J7_400S_3040	J7_400S_3040_4	1	901137.399	1317.834	958.979
J7_400S_3040	J7_400S_3040_4	2	5199451.498	3347.639	1903.498
J7_400S_3040	J7_400S_3040_4	3	1200676.027	1603.412	1157.93
J7_400S_3040	J7_400S_3040_5	1	1747815.864	1827.478	1493.157
J7_400S_3040	J7_400S_3040_6	1	1349648.31	1855.079	1046.876
J7_400S_3040	J7_400S_3040_7	1	1959855.013	2114.808	1403.743
J7_400S_3040	J7_400S_3040_8	1	563225.366	1229.839	625.954
J7_400S_3040	J7_400S_3040_9	1	875632.417	1205.633	1044.119
J7_400S_3040	J7_400S_3040_9	2	1611451.157	1846.215	1380.043
J7_400S_3040	J7_400S_3040_9	3	766946.412	1345.389	826.377
J7_400S_3040	J7_400S_3040_10	1	1156129.257	1639.766	945.004
J7_400S_5060	J7_400S_5060_1	1	1044544.959	1282.66	1153.055
J7_400S_5060	J7_400S_5060_2	1	636059.48	1079.109	907.465
J7_400S_5060	J7_400S_5060_2	2	1997793.674	2145.895	1203.618
J7_400S_5060	J7_400S_5060_3	1	669940.531	1241.741	894.781
J7_400S_5060	J7_400S_5060_4	1	3884843.556	2838.638	1871.038
J7_400S_5060	J7_400S_5060_4	2	444917.027	978.939	720.206
J7_400S_5060	J7_400S_5060_5	1	696952.626	1122.125	830.769
J7_400S_5060	J7_400S_5060_5	2	1041385.819	1499.112	962.837
J7_400S_5060	J7_400S_5060_6	1	873023.953	1341.592	884.509
J7_400S_5060	J7_400S_5060_7	1	2583277.934	2354.453	1633.475
J7_400S_7080	J7_400S_7080_1	1	347882.163	862.482	551.3
J7_400S_7080	J7_400S_7080_1	2	7915703.135	3510.66	3133.804
J7_400S_7080	J7_400S_7080_2	1	351505.029	923.782	599.251
J7_400S_7080	J7_400S_7080_3	1	2116565.74	2036.004	1516.361
J7_400S_7080	J7_400S_7080_4	1	740137.198	1376.281	802.68
J7_400S_7080	J7_400S_7080_4	2	2290753.176	2030.659	1427.263
J7_400S_7080	J7_400S_7080_5	1	1579425.015	1686.307	1398.826
J7_400S_7080	J7_400S_7080_5	2	1356488.283	1654.17	1164.541
J7_400S_7080	J7_400S_7080_5	3	447235.662	884.039	685.218
J7_400S_7080	J7_400S_7080_5	4	1653157.6	2065.114	1146.256
J7_400S_7080	J7_400S_7080_6	1	1577946.885	1579.657	1351.596
J7_400S_7080	J7_400S_7080_7	1	6530550.73	4137.981	2515.304
J7_400S_7080	J7_400S_7080_8	1	436888.754	892.912	636.514
J7_400S_7080	J7_400S_7080_9	1	991853.984	1399.089	995.333
J7_400S_7080	J7_400S_7080_10	1	2541484.542	2166.381	1528.937
J7_400S_7080	J7_400S_7080_10	2	1966115.327	1918.444	1506.451
J7_400S_7080	J7_400S_7080_11	0	0	0	0
J7_400S_7080	J7_400S_7080_12	0	0	0	0
J7_400S_7080	J7_400S_7080_13	0	0	0	0
J7_400S_8090	J7_400S_8090_1	1	620292.764	1030.418	893.106
J7_400S_8090	J7_400S_8090_2	1	6571416.668	3270.045	2628.306
J7_400S_8090	J7_400S_8090_3	1	621828.859	1131.654	780.066
J7_400S_8090	J7_400S_8090_3	2	844214.916	1344.322	779.103
J7_400S_8090	J7_400S_8090_4	1	1014866.434	1389.005	1011.426
J7_400S_8090	J7_400S_8090_5	1	711704.939	1582.809	628.03
J7_400S_8090	J7_400S_8090_5	2	387067.09	981.6	538.999
J7_400S_8090	J7_400S_8090_5	3	754077.989	1225.672	875.081
J7_400S_8090	J7_400S_8090_6	0	0	0	0
J7_400S_8090	J7_400S_8090_7	1	1083613.955	1606.771	1162.561
J7_400S_8090	J7_400S_8090_8	1	408514.462	909.873	680.975
J7_400S_8090	J7_400S_8090_8	2	832853.605	1589.533	713.616
J7_400S_100110	J7_400S_100110_1	1	5108126.271	2967.115	2418.405
J7_400S_100110	J7_400S_100110_2	1	1367559.764	1600.844	1269.013
J7_400S_110120	J7_400S_110120_1	1	2595624.664	2139.667	1745.402
J7_400S_110120	J7_400S_110120_2	1	719936.093	1383.088	782.89
J7_400S_150160	J7_400S_150160_1	1	927743.733	1595.939	774.021
J7_400S_150160	J7_400S_150160_2	1	1395789.142	1544.675	1320.948
J7_400S_170180	NA	0	0	0	0
J7_400S_180190	J7_400S_180190_1	1	1387297.142	1741.594	1131.882
J7_400S_190200	J7_400S_190200_1	1	942380.115	1464.779	984.607
J8_100F_3040	J8_100F_3040_1	1	587947.809	1394.971	582.867
J8_100F_3040	J8_100F_3040_2	1	1915685.021	2223.634	1322.071
J8_100F_3040	J8_100F_3040_2	2	618408.873	1160.283	841.593
J8_100F_3040	J8_100F_3040_3	1	593019.823	1487.934	516.771
J8_100F_3040	J8_100F_3040_4	1	520591.469	1103.003	608.228
J8_100F_3040	J8_100F_3040_5	1	7611527.238	3938.769	2827.116
J8_100F_5060	J8_100F_5060_1	1	1468478.342	1820.295	1124.416
J8_100F_5060	J8_100F_5060_2	1	867720.076	1275.181	1109.34
J8_100F_5060	J8_100F_5060_3	1	678896.257	1373.024	703.471
J8_100F_5060	J8_100F_5060_3	2	2004140.937	2276.752	1348.61
J8_100F_5060	J8_100F_5060_4	1	323884.293	809.938	634.745
J8_100F_6070	J8_100F_6070_1	1	493811.238	1210.384	574.26
J8_100F_6070	J8_100F_6070_2	1	1970433.784	2367.46	1068.1
J8_100F_6070	J8_100F_6070_3	1	376517.302	897.558	635.321
J8_100F_8090	J8_100F_8090_1	1	450191.921	937.315	636.701
J8_100F_8090	J8_100F_8090_1	2	363851.76	815.981	627.002
J8_100F_8090	J8_100F_8090_2	1	449902.092	1025.667	626.015
J8_100F_8090	J8_100F_8090_3	1	730109.103	1382.396	769.852
J8_100F_8090	J8_100F_8090_4	1	2423321.118	2704.492	1238.862
J8_100F_8090	J8_100F_8090_4	2	447003.799	1105.536	534.411
J8_100F_8090	J8_100F_8090_5	1	1402223.353	1797.132	1074.73
J8_100F_8090	J8_100F_8090_6	1	1174185.625	1639.598	1114.394
J8_100F_8090	J8_100F_8090_7	1	2736249.862	2661.172	1226.039
J8_100F_8090	J8_100F_8090_8	1	498013.763	1042.832	706.028
J8_100F_8090	J8_100F_8090_8	2	369300.551	1055.525	633.368
J8_100F_8090	J8_100F_8090_9	1	3080132.38	2640.398	1816.183
J8_100F_110120	J8_100F_110120_1	1	530967.36	1253.831	575.648
J8_100F_110120	J8_100F_110120_2	1	1439843.202	1507.729	1301.28
J8_100F_110120	J8_100F_110120_3	1	1886875.984	2097.87	1273.967
J8_100F_160170	J8_100F_160170_1	1	829288.704	1253.068	892.63
J8_100F_170180	J8_100F_170180_1	1	710632.571	1272.269	777.543
J8_100F_170180	J8_100F_170180_2	1	711936.803	1230.769	859.698
J8_0E_010	J8_0E_010_1	1	911716.17	1302.893	1031.184
J8_0E_010	J8_0E_010_1	2	4127343.768	2699.773	1973.583
J8_0E_010	J8_0E_010_1	3	2585422.671	2553.815	1231.414
J8_0E_010	J8_0E_010_2	1	3936085.384	3408.895	1873.486
J8_0E_010	J8_0E_010_2	2	812594.534	1572.236	774.275
J8_0E_010	J8_0E_010_3	1	1490650.286	1880.851	1306.021
J8_0E_010	J8_0E_010_4	1	12971428.26	6898.549	2724.211
J8_0E_010	J8_0E_010_5	1	1208298.539	1925.802	1130.131
J8_0E_010	J8_0E_010_5	2	629335.439	1229.462	723.968
J8_0E_010	J8_0E_010_6	1	864300.089	1453.018	737.671
J8_0E_010	J8_0E_010_7	1	877864.103	1243.898	1037.291
J8_0E_3040	J8_0E_3040_1	1	423904.4	1283.462	479.114
J8_0E_3040	J8_0E_3040_2	1	1158534.84	1785.41	926.091
J8_0E_140150	NA	0	0	0	0
J8_0E_110120	NA	0	0	0	0
J8_0E_190200	J8_0E_190200_1	1	631683.057	1521.678	576.78
J8_0E_190200	J8_0E_190200_2	1	1253801.746	2045.512	775.337
J8_100S_010	J8_100S_010_1	1	854329.96	1440.638	831.35
J8_100S_010	J8_100S_010_1	2	2723381.439	2694.298	1453.264
J8_100S_010	J8_100S_010_2	1	2416539.112	2591.734	1564.037
J8_100S_010	J8_100S_010_2	2	3448215.648	2902.469	1887.279
J8_100S_010	J8_100S_010_3	1	3028571.739	3364.221	1227.818
J8_100S_010	J8_100S_010_3	2	853547.421	1445.82	1035.831
J8_100S_010	J8_100S_010_3	3	589570.853	1700.274	524.768
J8_100S_010	J8_100S_010_3	4	1652780.822	2769.406	931.924
J8_100S_010	J8_100S_010_3	5	1099554.569	1934.871	941.068
J8_100S_010	J8_100S_010_3	6	891659.979	1562.333	937.5
J8_100S_010	J8_100S_010_4	1	4361265.033	2934.382	2336.46
J8_100S_010	J8_100S_010_4	2	4785749.091	3066.099	2278.314
J8_100S_010	J8_100S_010_4	3	1122045.326	1648.554	1144.415
J8_100S_010	J8_100S_010_4	4	801407.121	1461.372	747.253
J8_100S_010	J8_100S_010_5	1	1147463.359	2087.122	742.535
J8_100S_010	J8_100S_010_6	1	1457435.844	1834.79	1128.759
J8_100S_010	J8_100S_010_6	2	5031176.58	3138.493	2227.914
J8_100S_010	J8_100S_010_6	3	4146733.352	3910.455	1439.776
J8_100S_010	J8_100S_010_7	1	1010924.755	1463.75	891.024
J8_100S_010	J8_100S_010_7	2	1054022.378	1467.191	1162.603
J8_100S_010	J8_100S_010_7	3	2025472.377	2071.566	1475.554
J8_100S_010	J8_100S_010_7	4	1599423.24	1746.712	1406.779
J8_100S_010	J8_100S_010_8	1	1139522.035	1623.817	956.636
J8_100S_010	J8_100S_010_8	2	4567188.782	3313.243	2224.931
J8_100S_010	J8_100S_010_8	3	1843807.343	2011.472	1347.257
J8_100S_010	J8_100S_010_8	4	3731697.73	4076.565	1340.404
J8_100S_010	J8_100S_010_9	1	909600.416	1334.542	940.585
J8_100S_010	J8_100S_010_9	2	2177922.612	2913.149	922.256
J8_100S_010	J8_100S_010_10	1	1549340.729	1905.818	1231.494
J8_100S_010	J8_100S_010_10	2	772974.863	1492.427	745.08
J8_100S_010	J8_100S_010_10	3	1781349.119	1745.385	1419.969
J8_100S_010	J8_100S_010_11	1	5038828.075	3938.5	1904.092
J8_100S_010	J8_100S_010_12	1	1163201.093	2310.616	652.346
J8_100S_010	J8_100S_010_12	2	2117145.398	2363.14	1195.581
J8_100S_010	J8_100S_010_13	1	4811949.664	3488.668	2151.302
J8_100S_010	J8_100S_010_14	1	347273.521	788.083	653.476
J8_100S_010	J8_100S_010_15	1	1989446.589	2872.194	1001.131
J8_100S_010	J8_100S_010_16	1	12770460.59	6855.716	2524.045
J8_100S_010	J8_100S_010_16	2	622205.638	1252.189	837.258
J8_100S_010	J8_100S_010_17	1	379763.391	1237.907	868.609
J8_100S_010	J8_100S_010_17	2	251253.059	948.488	463.137
J8_100S_010	J8_100S_010_18	1	6237156.484	4529.78	1544.658
J8_100S_010	J8_100S_010_19	1	1363820.965	2555.71	918.675
J8_100S_010	J8_100S_010_20	1	791813.77	1311.518	935.395
J8_100S_010	J8_100S_010_21	1	1306579.67	2226.291	855.989
J8_100S_010	J8_100S_010_22	1	2771493.11	2578.667	1610.191
J8_100S_010	J8_100S_010_23	1	1098714.063	1326.864	1176.756
J8_100S_010	J8_100S_010_24	1	1291682.441	1959.039	860.655
J8_100S_010	J8_100S_010_25	1	3365846.148	3011.347	1550.287
J8_100S_010	J8_100S_010_25	2	258788.622	1639.899	208.972
J8_100S_010	J8_100S_010_26	0	0	0	0
J8_100S_010	J8_100S_010_27	1	625944.436	1268.996	672.252
J8_100S_010	J8_100S_010_27	2	464161.696	2152.443	401.645
J8_100S_010	J8_100S_010_27	3	2435841.746	3451.618	809.353
J8_100S_010	J8_100S_010_27	4	811898.944	1666.042	815.559
J8_100S_010	J8_100S_010_28	1	1420917.346	2201.272	845.716
J8_100S_010	J8_100S_010_28	2	1840242.442	2716.041	789.536
J8_100S_010	J8_100S_010_28	3	523750.609	987.311	794.484
J8_100S_010	J8_100S_010_29	1	659709.555	1521.154	638.551
J8_100S_010	J8_100S_010_29	2	353562.818	1265.702	386.585
J8_100S_010	J8_100S_010_30	1	632436.613	1755.452	492.43
J8_100S_010	J8_100S_010_31	1	1795260.928	2931.581	813.115
J8_100S_010	J8_100S_010_32	0	0	0	0
J8_100S_010	J8_100S_010_33	1	1349358.481	1898.481	857.011
J8_100S_010	J8_100S_010_34	1	377647.636	942.511	537.405
J8_100S_010	J8_100S_010_35	1	757990.686	1539.007	631.677
J8_100S_010	J8_100S_010_36	1	1249860.067	2022.658	1119.667
J8_100S_3040	J8_100S_3040_1	1	732804.516	1225.814	790.874
J8_100S_3040	J8_100S_3040_2	1	570181.27	934.947	840.819
J8_100S_3040	J8_100S_3040_3	1	454771.225	1054.261	553.773
J8_100S_3040	J8_100S_3040_4	1	1235310.634	1572.568	1241.249
J8_100S_3040	J8_100S_3040_5	1	411673.601	966.319	574.471
J8_100S_3040	J8_100S_3040_5	2	1984200.678	1960.954	1539.128
J8_100S_3040	J8_100S_3040_5	3	350171.814	783.454	641.142
J8_100S_3040	J8_100S_3040_6	1	5184960.031	3287.587	1894.005
J8_100S_3040	J8_100S_3040_7	1	1552760.715	1841.318	1085.725
J8_100S_3040	J8_100S_3040_7	2	425701.342	1006.024	589.873
J8_100S_3040	J8_100S_3040_8	1	2155924.565	1899.45	1590.656
J8_100S_3040	J8_100S_3040_9	1	974725.07	1555.025	905.253
J8_100S_3040	J8_100S_3040_10	1	936119.801	1375.186	872.864
J8_100S_3040	J8_100S_3040_10	2	4304893.225	2773.652	2131.547
J8_100S_3040	J8_100S_3040_11	1	1754626.854	2006.978	1292.92
J8_100S_7080	J8_100S_7080_1	1	661216.667	1251.239	721.317
J8_100S_7080	J8_100S_7080_2	1	5273560.861	3036.358	2412.29
J8_100S_7080	J8_100S_7080_3	1	6087053.867	3816.275	2357.682
J8_100S_7080	J8_100S_7080_3	2	4218726.961	2484.655	2262.519
J8_100S_7080	J8_100S_7080_4	1	548820.847	1056.39	658.24
J8_100S_7080	J8_100S_7080_5	1	283974.792	720.757	531.373
J8_100S_7080	J8_100S_7080_5	2	1418598.711	1922.511	1039.13
J8_100S_7080	J8_100S_7080_6	1	347911.146	900.797	590.512
J8_100S_100110	J8_100S_100110_1	1	598642.512	1115.857	807.524
J8_100S_100110	J8_100S_100110_2	1	6188407.188	3596.912	2314.859
J8_100S_150160	NA	0	0	0	0
J8_100S_160170	J8_100S_160170_1	1	503462.555	1301.858	528.77
J8_100S_160170	J8_100S_160170_2	1	701850.742	1336.571	801.544
J8_100S_160170	J8_100S_160170_3	1	529894.991	968.341	784.139
J8_200S_2030	J8_200S_2030_1	1	758396.447	1310.91	980.121
J8_200S_2030	J8_200S_2030_2	1	510505.408	1232.134	587.709
J8_200S_2030	J8_200S_2030_2	2	267309.605	746.281	510.107
J8_200S_2030	J8_200S_2030_3	1	1303942.223	1653.636	1167.972
J8_200S_2030	J8_200S_2030_3	2	730022.154	1316.161	776.102
J8_200S_2030	J8_200S_2030_4	1	658579.22	1201.009	748.767
J8_200S_2030	J8_200S_2030_5	1	3503631.018	2509.984	1909.897
J8_200S_2030	J8_200S_2030_6	1	336144.074	997.634	528.43
J8_200S_2030	J8_200S_2030_7	1	587049.338	1122.434	752.185
J8_200S_4050	J8_200S_4050_1	1	1094018.828	1713.163	887.184
J8_200S_4050	J8_200S_4050_2	1	303828.102	871.026	445.408
J8_200S_6070	J8_200S_6070_1	1	886298.137	1341.819	875.069
J8_200S_7080	J8_200S_7080_1	1	1018721.164	1681.755	912.028
J8_200S_7080	J8_200S_7080_2	1	1652664.89	2277.229	1176.944
J8_200S_7080	J8_200S_7080_2	2	448916.672	887.099	635.051
J8_200S_7080	J8_200S_7080_3	1	1846125.978	1920.701	1366.8
J8_200S_7080	J8_200S_7080_4	1	480884.849	1228.884	521.841
J8_200S_110120	J8_200S_110120_1	1	703068.025	1485.888	606.74
J8_200S_120130	NA	0	0	0	0
J8_300S_4050	J8_300S_4050_1	1	1049066.297	1521.84	951.011
J8_300S_4050	J8_300S_4050_1	2	436019.266	1012.371	586.39
J8_300S_4050	J8_300S_4050_1	3	548009.325	1109.853	744.673
J8_300S_4050	J8_300S_4050_2	1	475001.313	1382.742	461.224
J8_300S_4050	J8_300S_4050_3	1	590498.307	963.345	892.917
J8_300S_4050	J8_300S_4050_4	1	438917.56	1055.649	629.879
J8_300S_4050	J8_300S_4050_5	1	1191053.693	1634.987	1037.68
J8_300S_4050	J8_300S_4050_6	0	0	0	0
J8_300S_4050	J8_300S_4050_7	1	418600.523	975.008	661.81
J8_300S_6070	J8_300S_6070_1	1	548878.813	1097.472	687.364
J8_300S_6070	J8_300S_6070_2	1	3574378.361	2965.976	1652.405
J8_300S_6070	J8_300S_6070_3	1	397269.083	807.358	703.97
J8_300S_140150	J8_300S_140150_1	0	0	0	0
J8_300S_140150	J8_300S_140150_2	1	1022691.826	1484.639	955.101
J8_300S_180190	J8_300S_180190_1	1	1399122.179	1588.439	1129.843
J8_300S_180190	J8_300S_180190_1	2	678374.565	1296.538	651.71
J8_300S_180190	J8_300S_180190_2	1	669563.752	1315.908	626.801
J8_400S_010	J8_400S_010_1	1	425730.325	1239.218	569.21
J8_400S_010	J8_400S_010_2	1	1724948.329	2006.104	1223.185
J8_400S_010	J8_400S_010_3	1	1454218.738	1852.71	946.979
J8_400S_010	J8_400S_010_4	1	1279335.711	1470.506	1162.393
J8_400S_010	J8_400S_010_4	2	784683.968	1339.333	863.191
J8_400S_010	J8_400S_010_5	1	2628201.482	3527.823	1085.414
J8_400S_010	J8_400S_010_6	1	585223.413	1205.309	607.474
J8_400S_010	J8_400S_010_7	1	5765604.14	3272.371	2577.862
J8_400S_010	J8_400S_010_8	1	2250350.965	2759.74	1143.805
J8_400S_010	J8_400S_010_9	1	883486.792	1438.907	899.326
J8_400S_010	J8_400S_010_10	1	10518544.55	8733.521	1570.272
J8_400S_010	J8_400S_010_10	2	7850317.635	4113.344	2584.491
J8_400S_010	J8_400S_010_11	0	0	0	0
J8_400S_010	J8_400S_010_12	1	769670.808	1727.995	715.298
J8_400S_010	J8_400S_010_13	1	2012198.193	1956.915	1534.832
J8_400S_010	J8_400S_010_14	1	265802.492	846.319	521.48
J8_400S_010	J8_400S_010_15	0	0	0	0
J8_400S_010	J8_400S_010_16	1	986405.192	1672.431	775.519
J8_400S_4050	J8_400S_4050_1	1	4241217.718	3200.533	1965.666
J8_400S_4050	J8_400S_4050_2	1	602033.515	1257.605	683.45
J8_400S_4050	J8_400S_4050_3	1	559689.448	1036.741	722.172
J8_400S_4050	J8_400S_4050_4	1	2724714.654	3154.176	1028.861
J8_400S_4050	J8_400S_4050_5	1	1066079.279	2040.938	638.567
J8_400S_4050	J8_400S_4050_6	1	1817172.026	2001.917	1133.188
J8_400S_4050	J8_400S_4050_7	1	495984.958	1071.995	764.922
J8_400S_4050	J8_400S_4050_8	1	438830.611	1047.131	556.237
J8_400S_4050	J8_400S_4050_8	2	529547.196	1065.731	858.221
J8_400S_4050	J8_400S_4050_9	1	1088859.866	1520.964	942.723
J8_400S_4050	J8_400S_4050_9	2	689938.755	1731.514	605.877
J8_400S_8090	J8_400S_8090_1	1	698082.96	1319.636	668.321
J8_400S_8090	J8_400S_8090_2	1	1924206.003	2280.434	1468.587
J8_400S_8090	J8_400S_8090_3	1	1327128.57	1974.901	1308.919
J8_400S_150160	NA	0	0	0	0
J8_400S_160170	NA	0	0	0	0
