# Supplementary material for: Reproducible protocol for the extraction and semi-automated quantification of macroscopic charcoal from soil
Source: PLoS One. 2024 Jul 12;19(7):e0304198. doi: 10.1371/journal.pone.0304198 (PMC11244820; doi:10.1371/journal.pone.0304198)
Supplement: S5 File — (CSV) [file pone.0304198.s010.csv]

Sample	Image	Number_fragments_manual	Number_fragments_automatic	Charcoal_image	Area_mm2_manual	Area_mm2_automatic	Length_mm_manual	Length_mm_automatic	Width_mm_manual	Width_mm_automatic
J2_100F_1020	J2_100F_1020_1	2	2	1	0.85050421	0.883457809	1.42143	1.556479	0.61382	0.689098
J2_100F_1020	J2_100F_1020_4	1	1	1	1.26281544	1.270988626	1.49514	1.723957	0.7757	0.976995
J2_100F_1020	J2_100F_1020_7	1	1	1	5.98486004	6.233243788	5.58049	5.627644	1.22095	1.405321
J2_100F_1020	J2_100F_1020_8	1	1	1	0.29698813	0.293278314	0.74861	0.866271	0.44736	0.633819
J2_100F_5060	J2_100F_5060_3	2	2	1	0.35228757	0.357272633	1.29933	1.30346	0.44165	0.452825
J2_100F_5060	J2_100F_5060_7	1	1	1	24.84289619	24.72687751	6.72951	6.708044	5.38298	5.360893
J2_100F_5060	J2_100F_5060_8	1	1	1	0.75175935	0.774568924	1.30426	1.302838	0.82881	0.857499
J2_100F_5060	J2_100F_5060_14	1	1	1	3.19786106	3.23608955	2.5488	2.737194	1.49636	1.601929
J2_100F_5060	J2_100F_5060_17	1	1	1	0.83294055	0.828998875	1.71544	1.763687	0.6439	0.737089
J2_100F_8090	J2_100F_8090_3	2	2	1	0.87974799	0.899021645	1.25095	1.360896	0.89601	0.991209
J2_100F_8090	J2_100F_8090_8	1	1	1	1.87536976	1.81978049	1.90003	2.015854	1.08892	1.25362
J2_0E_1020	J2_0E_1020_2	1	1	1	0.55757369	0.565225188	1.14861	1.206991	0.74613	0.632939
J2_0E_1020	J2_0E_1020_4	2	2	1	2.4571442	2.527022058	1.95999	2.029331	1.60716	1.621682
J2_0E_5060	J2_0E_5060_2	1	1	1	2.87104949	2.902177162	2.53599	2.596616	1.3487	1.435746
J2_0E_5060	J2_0E_5060_3	1	1	1	2.78586865	2.808678215	2.16859	2.291464	1.58293	1.780693
J2_0E_5060	J2_0E_5060_7	1	1	1	0.43109217	0.43457012	0.96334	0.972105	0.72854	0.66618
J2_0E_180190	J2_0E_180190_1	2	2	1	0.70860377	0.729877239	1.09669	1.165741	0.85348	0.906162
J2_100S_170180	J2_100S_170180_1	1	1	1	0.54887881	0.545574759	1.36811	1.40595	0.45541	0.516406
J2_100S_170180	J2_100S_170180_2	1	1	1	3.9204346	3.992080413	2.44922	2.464445	2.11164	2.144132
J2_200S_3040	J2_200S_3040_1	1	1	1	1.837605	1.87192079	3.20911	3.221613	0.67096	0.78828
J2_200S_3040	J2_200S_3040_8	1	1	1	1.15476706	1.226992531	1.55817	1.684407	0.99071	1.071257
J2_200S_7080	J2_200S_7080_1	1	1	1	2.21960007	2.229135457	2.31735	2.393363	1.12995	1.369785
J2_300S_4050	J2_300S_4050_3	0	0	0	0	0	0	0	0	0
J2_300S_4050	J2_300S_4050_10	3	3	3	0.93055508	1.05709457	1.40387	1.638891	0.80049	1.039498
J2_300S_6070	J2_300S_6070_4	1	1	1	0.6761139	0.680548285	0.95779	1.095529	0.77958	0.867665
J2_300S_7080	J2_300S_7080_3	1	1	1	0.54148816	0.548733899	0.93891	1.042595	0.62905	0.772277
J2_300S_7080	J2_300S_7080_4	2	2	2	0.94684349	0.960610381	1.47263	1.509564	0.87739	0.949586
J2_400S_90100	J2_400S_90100_2	1	1	1	0.98449232	0.984695199	1.78801	1.837694	0.85814	0.872664
J2_400S_90100	J2_400S_90100_3	1	1	1	1.68541561	1.69483506	1.73168	1.752477	1.19735	1.374686
J2_400S_100110	J2_400S_100110_4	1	1	1	0.64150827	0.654376695	1.20871	1.251135	0.89285	0.884667
J2_400S_100110	J2_400S_100110_5	1	1	1	0.9845213	0.996781083	1.37048	1.388724	0.88935	1.061516
J2_400S_190200	J2_400S_190200_2	1	1	1	1.37158839	1.368574166	2.13576	2.182024	0.82171	0.971796
J7_100F_010	J7_100F_010_6	0	0	0	0	0	0	0	0	0
J7_100F_010	J7_100F_010_11	1	1	1	1.74280182	1.722658677	1.90977	2.136467	0.9047	1.086521
J7_0E_4050	J7_0E_4050_3	1	1	1	0.65405788	0.663274456	1.17065	1.239218	0.6903	0.741563
J7_0E_4050	J7_0E_4050_4	1	1	1	0.62368377	0.638986757	1.5022	1.509036	0.52981	0.642182
J7_0E_4050	J7_0E_4050_5	1	1	1	1.44352404	1.470478164	1.86389	2.003914	1.32319	1.343791
J7_100S_010	J7_100S_010_5	1	1	1	0.67376628	0.695039752	1.20381	1.218403	0.86208	0.890987
J7_100S_010	J7_100S_010_7	3	3	3	1.98356305	2.01553123	2.17196	2.162062	1.02522	1.2242
J7_100S_010	J7_100S_010_10	3	3	2	6.43450129	6.408358678	3.81134	3.899931	2.3653	2.361971
J7_100S_010	J7_100S_010_13	1	1	1	3.1974553	3.211656936	3.27775	3.315713	1.11984	1.171329
J7_100S_010	J7_100S_010_14	2	2	2	0.85690944	0.878124949	1.26404	1.363705	0.81406	0.995244
J7_100S_4050	J7_100S_4050_3	1	1	1	10.11431956	10.19979024	4.36309	4.374055	3.40326	3.315702
J7_100S_110120	J7_100S_110120_2	1	1	1	0.39535621	0.411296823	0.96264	0.980758	0.53458	0.552027
J7_200S_100110	J7_200S_100110_3	1	1	1	9.17822874	9.319636482	5.88351	5.885024	1.63697	1.934415
J7_200S_150160	J7_200S_150160_4	0	0	0	0	0	0	0	0	0
J7_300S_1020	J7_300S_1020_8	3	3	3	0.64405877	0.644812326	1.71455	1.72182	0.43153	0.486337
J7_300S_1020	J7_300S_1020_9	5	5	1	0.42129594	0.436511976	1.19008	1.29963	0.72933	0.740596
J7_300S_1020	J7_300S_1020_13	1	1	1	0.64936265	0.644261651	1.14368	1.153306	0.77658	0.801356
J7_300S_3040	J7_300S_3040_3	1	1	1	0.59058526	0.604728928	1.05399	1.116168	0.80324	0.763471
J7_300S_4050	J7_300S_4050_1	1	1	1	0.62585749	0.625016982	1.17855	1.197529	1.03544	0.892541
J7_300S_7080	J7_300S_7080_1	1	1	1	2.74074222	2.759291295	2.17998	2.226545	1.98388	1.844868
J7_300S_140150	J7_300S_140150_3	1	1	1	6.71285339	6.741575476	3.61271	3.750598	2.85371	2.722636
J7_300S_140150	J7_300S_140150_4	2	2	1	0.76001949	0.77659773	1.6345	1.653697	0.58809	0.696755
J7_400S_3040	J7_400S_3040_2	2	2	2	0.55879098	0.575803959	0.95852	0.965824	0.79546	0.813064
J7_400S_3040	J7_400S_3040_4	3	3	2	5.13229804	5.199451498	3.3395	3.347639	1.88779	1.903498
J7_400S_3040	J7_400S_3040_6	1	1	1	1.33779429	1.34964831	1.81825	1.855079	0.97551	1.046876
J7_400S_3040	J7_400S_3040_8	1	1	1	0.55134236	0.563225366	1.2091	1.229839	0.605	0.625954
J7_400S_5060	J7_400S_5060_2	2	2	1	0.62501698	0.63605948	1.08329	1.079109	0.95514	0.907465
J7_400S_5060	J7_400S_5060_3	1	1	1	0.65052196	0.669940531	1.23678	1.241741	0.77173	0.894781
J7_400S_7080	J7_400S_7080_1	2	2	1	0.34654895	0.347882163	0.82578	0.862482	0.5419	0.5513
J7_400S_7080	J7_400S_7080_5	4	4	3	0.43842485	0.447235662	0.80793	0.884039	0.65636	0.685218
J7_400S_7080	J7_400S_7080_9	1	1	1	0.98399961	0.991853984	1.38934	1.399089	0.97465	0.995333
J7_400S_7080	J7_400S_7080_13	0	0	0	0	0	0	0	0	0
J7_400S_8090	J7_400S_8090_5	3	3	1	0.71071952	0.711704939	1.43999	1.582809	0.5661	0.62803
J7_400S_110120	J7_400S_110120_1	1	1	1	2.60971037	2.595624664	2.04883	2.139667	1.69958	1.745402
J7_400S_150160	J7_400S_150160_1	1	1	1	0.91838225	0.927743733	1.57209	1.595939	0.63883	0.774021
J8_100F_3040	J8_100F_3040_2	2	2	1	1.89693306	1.915685021	2.17253	2.223634	1.23959	1.322071
J8_100F_3040	J8_100F_3040_3	1	1	1	0.59513558	0.593019823	1.45812	1.487934	0.47485	0.516771
J8_100F_5060	J8_100F_5060_3	2	2	1	0.67622983	0.678896257	1.32116	1.373024	0.65106	0.703471
J8_100F_5060	J8_100F_5060_4	1	1	1	0.31718924	0.323884293	0.76477	0.809938	0.59468	0.634745
J8_100F_8090	J8_100F_8090_8	2	2	1	0.50357849	0.498013763	1.0208	1.042832	0.65284	0.706028
J8_100F_160170	J8_100F_160170_1	1	1	1	0.83088277	0.829288704	1.22226	1.253068	0.89052	0.89263
J8_100F_170180	J8_100F_170180_1	1	1	1	0.72170405	0.710632571	1.24803	1.272269	0.74118	0.777543
J8_0E_010	J8_0E_010_1	3	3	1	0.900123	0.91171617	1.29443	1.302893	1.00914	1.031184
J8_0E_010	J8_0E_010_5	2	2	2	0.62524885	0.629335439	1.2158	1.229462	0.66308	0.723968
J8_0E_010	J8_0E_010_6	1	1	1	0.86169163	0.864300089	1.41575	1.453018	0.71747	0.737671
J8_100S_010	J8_100S_010_2	2	2	1	2.41109032	2.416539112	2.55819	2.591734	1.39841	1.564037
J8_100S_010	J8_100S_010_3	6	6	4	1.6409268	1.652780822	2.7501	2.769406	0.76272	0.931924
J8_100S_010	J8_100S_010_5	1	1	1	1.14894149	1.147463359	2.03464	2.087122	0.71583	0.742535
J8_100S_010	J8_100S_010_6	3	3	1	1.45456653	1.457435844	1.76911	1.83479	1.11575	1.128759
J8_100S_010	J8_100S_010_7	4	4	2	1.02257589	1.054022378	1.3671	1.467191	1.22439	1.162603
J8_100S_010	J8_100S_010_8	4	4	3	1.84792292	1.843807343	1.68427	2.011472	1.32739	1.347257
J8_100S_010	J8_100S_010_9	2	2	2	2.18412496	2.177922612	2.73465	2.913149	0.88527	0.922256
J8_100S_010	J8_100S_010_13	1	1	1	4.75760666	4.811949664	3.4884	3.488668	2.09515	2.151302
J8_100S_010	J8_100S_010_14	1	1	1	0.34214354	0.347273521	0.75855	0.788083	0.58723	0.653476
J8_100S_010	J8_100S_010_15	1	1	1	1.97553478	1.989446589	2.80478	2.872194	0.93928	1.001131
J8_100S_010	J8_100S_010_16	2	2	1	12.73295668	12.77046059	6.70053	6.855716	2.32218	2.524045
J8_100S_010	J8_100S_010_23	1	1	1	1.08155617	1.098714063	1.27654	1.326864	1.17625	1.176756
J8_100S_010	J8_100S_010_25	2	2	1	3.33970354	3.365846148	2.7251	3.011347	1.48681	1.550287
J8_100S_010	J8_100S_010_30	1	1	1	0.62556766	0.632436613	1.73168	1.755452	0.44968	0.49243
J8_100S_010	J8_100S_010_32	0	0	0	0	0	0	0	0	0
J8_100S_7080	J8_100S_7080_4	1	1	1	0.55064677	0.548820847	1.02776	1.05639	0.62598	0.65824
J8_200S_2030	J8_200S_2030_2	2	2	2	0.26812113	0.267309605	0.69346	0.746281	0.50468	0.510107
J8_300S_6070	J8_300S_6070_1	1	1	1	0.54409663	0.548878813	1.01402	1.097472	0.64767	0.687364
J8_400S_010	J8_400S_010_9	1	1	1	0.88337086	0.883486792	1.40193	1.438907	0.87241	0.899326
J8_400S_010	J8_400S_010_14	1	1	1	0.25693371	0.265802492	0.83047	0.846319	0.46364	0.52148
J8_400S_4050	J8_400S_4050_1	1	1	1	4.21548087	4.241217718	2.97556	3.200533	1.90116	1.965666
J8_400S_4050	J8_400S_4050_6	1	1	1	1.81221594	1.817172026	1.78262	2.001917	1.03278	1.133188
J8_400S_4050	J8_400S_4050_9	2	2	1	1.09314934	1.088859866	1.30822	1.520964	0.9207	0.942723
