# Supplementary material for: Reproducible protocol for the extraction and semi-automated quantification of macroscopic charcoal from soil
Source: PLoS One. 2024 Jul 12;19(7):e0304198. doi: 10.1371/journal.pone.0304198 (PMC11244820; doi:10.1371/journal.pone.0304198)
Supplement: S6 File — (CSV) [file pone.0304198.s011.csv]

Column	Variable name	Variable label (description)	Allowed values (levels)	Variable data type
A	ID	Unique ID number assigned to each publication assessed	From 1 to 100	Numeric
B	Year	Year of publication	From 1986 to 2023	Numeric
C	DOI	Digital object identifier of each publication	DOI reference	String
D	Reference	Full reference of each publication	Any combination of characters	String
E	Sample_type	Origin of soil/sediment samples	Dry [dry environments including soil profile; terrestrial soil core; surface soil sample; surface soil trap; lithological profile; outcrop; archaeological feature]; Wet [wet conditions including (paleo)lake core; peat core; peat profile; pond core]; Both [study using samples from both dry and wet contexts]	String
F	Extraction_procedure	Method for charcoal isolation from samples	Sieving [mesh to separate fragments of a specific size from soil/sediment]; Heavy_liquid [specific gravity solution to separate by flotation light from heavy particles]; Flotation [separation of charcoal from sample using water]; Hand [hand-picking/hand-sorting fragments directly from sample]; Several [combined use of different methods (e.g. flotation; sieving)]; Not_reported [extraction procedur…	String
G	Extraction_description	Higher level of description of extraction protocol	Specific_protocol [complete step-by-step description of extraction protocol included in article or as a reference]; Summary [broad explanation without a step-by-step description and with low level of detail]; Generic_protocol_article [reference to a publication (protocol or research study) that does not contain a step-by-step description of extraction procedure]; Not_reported [extraction procedur…	String
H	Sample	Description of soil/sediment samples	Yes [description of soil/sediment mass/volume and treatment before charcoal extraction (i.e. drying including temperature; or wet)]; No [incomplete description of soil/sediment sample]; NA [not applicable when study does not include soil/sediment samples (e.g. hand-picking charcoal fragments from archaeological features); extraction protocol is not reported or only a reference to another publicat…	Boolean
I	Chemicals	Description of chemicals used during extraction	Yes [description of chemicals including name; concentration; mass/volume added and reaction time]; No [incomplete description of chemicals]; NA [not applicable when extraction procedure does not involve using chemicals; extraction protocol is not reported or only a reference to another publication is provided]	Boolean
J	Extraction	Description of isolation method of charcoal from samples	Yes [description of sieving (i.e. mesh size; dry or wet sieving; liquid used for wet sieving); heavy liquid (i.e. chemical name; specific gravity; volume added); flotation (i.e. use of mesh or not and its size) or hand-picking/hand-sorting (i.e. details on tools and magnification if employed)]; No [incomplete description of isolation method]; NA [not applicable when extraction protocol is not rep…	Boolean
K	Analysis_procedure	Method for charcoal analysis	Manual [counting; measurement and/or identification analyses performed without using digital image analysis tools]; Software_assisted [use of image analysis software to count; measure and/or identify charcoal fragments]; Not_reported [analysis procedure not described or referenced]; NA [not applicable when analysis is not intended to count; measure or identify charcoal fragments (e.g. radiocarbon…	String
L	Analysis_description	Higher level of description of analysis protocol	Specific_protocol [complete step-by-step description of analysis protocol included in article or as a reference]; Summary [broad explanation without a step-by-step description and with low level of detail]; Generic_protocol_article [reference to a publication (protocol or research study) that does not contain a step-by-step description of analysis procedure]; Not_reported [analysis procedure not …	String
M	Analysis	Description of analysis method	Yes [description of procedure to calculate mass/volume (i.e. equipment used); count (i.e. manual or software-assisted including magnification; use of gridded Petri dish/slide; software name and version; and script); measure (i.e. manual or software-assisted including magnification; use of gridded Petri dish/slide; software name and version; and script) and/or identify charcoal fragments (i.e. man…	Boolean
