# Supplementary material for: Reproducible protocol for the extraction and semi-automated quantification of macroscopic charcoal from soil
Source: PLoS One. 2024 Jul 12;19(7):e0304198. doi: 10.1371/journal.pone.0304198 (PMC11244820; doi:10.1371/journal.pone.0304198)
Supplement: S7 File — (CSV) [file pone.0304198.s012.csv]

Column	Variable name	Variable label (description)	Allowed values (levels)	Variable data type
A	Sample	Unique ID code assigned to each soil sample	Any combination of characters	String
B	Sample_weight_g	Dry weight in g of the initial soil sample	Any number from 0 to infinite	Numeric
C	Extraction_weight_mg	Dry weight in mg of the extracted charcoal	Any number from 0 to infinite; >0 represents samples for which charcoal fragments were extracted but their weight was not captured by the scale	Numeric
