# Supplementary material for: Reproducible protocol for the extraction and semi-automated quantification of macroscopic charcoal from soil
Source: PLoS One. 2024 Jul 12;19(7):e0304198. doi: 10.1371/journal.pone.0304198 (PMC11244820; doi:10.1371/journal.pone.0304198)
Supplement: S8 File — (CSV) [file pone.0304198.s013.csv]

Column	Variable name	Variable label (description)	Allowed values (levels)	Variable data type
A	Sample	Unique ID code assigned to each soil sample	Any combination of characters	String
B	Number_fragments	Total number of charcoal fragments per sample automatically counted using ImageJ	Any number from 0 to infinite	Numeric
