# Supplementary material for: Reproducible protocol for the extraction and semi-automated quantification of macroscopic charcoal from soil
Source: PLoS One. 2024 Jul 12;19(7):e0304198. doi: 10.1371/journal.pone.0304198 (PMC11244820; doi:10.1371/journal.pone.0304198)
Supplement: S9 File — (CSV) [file pone.0304198.s014.csv]

Column	Variable name	Variable label (description)	Allowed values (levels)	Variable data type
A	Sample	Unique ID code assigned to each soil sample	Any combination of characters	String
B	Image	Unique ID code assigned to each image containing charcoal taken with stereo microscope	Any combination of characters; NA refers to samples without charcoal	String
C	Charcoal_image	Number assigned to each charcoal fragment automatically detected in each image using ImageJ	From 0 to infinite; 0 refers to samples where charcoal fragments are smaller than the minimum size set for analysis (i.e. 500 microns)	Number
D	Area_microns2	Area in microns^2 of each charcoal fragment automatically measured using ImageJ	From 0 to infinite; 0 refers to samples where charcoal fragments are smaller than the minimum size set for analysis (i.e. 500 microns)	Number
E	Length_microns	Length in microns of each charcoal fragment automatically measured using ImageJ	From 0 to infinite; 0 refers to samples where charcoal fragments are smaller than the minimum size set for analysis (i.e. 500 microns)	Number
F	Width_microns	Width in microns of each charcoal fragment automatically measured using ImageJ	From 0 to infinite; 0 refers to samples where charcoal fragments are smaller than the minimum size set for analysis (i.e. 500 microns)	Number
