# Supplementary material for: Reproducible protocol for the extraction and semi-automated quantification of macroscopic charcoal from soil
Source: PLoS One. 2024 Jul 12;19(7):e0304198. doi: 10.1371/journal.pone.0304198 (PMC11244820; doi:10.1371/journal.pone.0304198)
Supplement: S10 File — (CSV) [file pone.0304198.s015.csv]

Column	Variable name	Variable label (description)	Allowed values (levels)	Variable data type
A	Sample	Unique ID code assigned to each soil sample	Any combination of characters	String
B	Image	Unique ID code assigned to each image containing charcoal taken with stereo microscope	Any combination of characters	String
C	Number_fragments_manual	Total number of charcoal fragments manually counted in each image	From 0 to infinite; 0 refers to samples where charcoal fragments are smaller than the minimum size set for analysis (i.e. 500 microns)	Number
D	Number_fragments_automatic	Total number of charcoal fragments automatically counted in each image using ImageJ	From 0 to infinite; 0 refers to samples where charcoal fragments are smaller than the minimum size set for analysis (i.e. 500 microns)	Number
E	Charcoal_image	Number assigned to each charcoal fragment automatically detected in each image using ImageJ	From 0 to infinite; 0 refers to samples where charcoal fragments are smaller than the minimum size set for analysis (i.e. 500 microns)	Number
F	Area_mm2_manual	Area in mm^2 of each charcoal fragment manually measured in ImageJ	From 0 to infinite; 0 refers to samples where charcoal fragments are smaller than the minimum size set for analysis (i.e. 500 microns)	Number
G	Area_mm2_automatic	Area in mm^2 of each charcoal fragment automatically measured using ImageJ	From 0 to infinite; 0 refers to samples where charcoal fragments are smaller than the minimum size set for analysis (i.e. 500 microns)	Number
H	Length_mm_manual	Length in mm of each charcoal fragment manually measured in ImageJ	From 0 to infinite; 0 refers to samples where charcoal fragments are smaller than the minimum size set for analysis (i.e. 500 microns)	Number
I	Length_mm_automatic	Length in mm of each charcoal fragment automatically measured using ImageJ	From 0 to infinite; 0 refers to samples where charcoal fragments are smaller than the minimum size set for analysis (i.e. 500 microns)	Number
J	Width_mm_manual	Width in mm of each charcoal fragment manually measured in ImageJ	From 0 to infinite; 0 refers to samples where charcoal fragments are smaller than the minimum size set for analysis (i.e. 500 microns)	Number
K	Width_mm_automatic	Width in mm of each charcoal fragment automatically measured using ImageJ	From 0 to infinite; 0 refers to samples where charcoal fragments are smaller than the minimum size set for analysis (i.e. 500 microns)	Number
